# Supplementary material for: ﻿Three new species of the genus Clavulina (Hydnaceae, Cantharellales) from North China based on morphological and phylogenetic analysis
Source: MycoKeys. 2024 Aug 22;108:75–94. doi: 10.3897/mycokeys.108.124004 (PMC11362664; doi:10.3897/mycokeys.108.124004)
Supplement: XML Treatment for Clavulina chengdeensis [file mycokeys.108.124004-treatment1.xml]

<!DOCTYPE tp:taxon-treatment
  PUBLIC "-//TaxonX//DTD Taxonomic Treatment Publishing DTD v0 20100105//EN" "tax-treatment-NSO.dtd">
<tp:taxon-treatment xmlns:tp="http://www.plazi.org/taxpub"><tp:treatment-meta><kwd-group><label>Taxon classification</label><kwd>
                <named-content content-type="kingdom">Fungi</named-content>
              </kwd><kwd>
                <named-content content-type="order">Cantharellales</named-content>
              </kwd><kwd>
                <named-content content-type="family">Hydnaceae</named-content>
              </kwd></kwd-group><mixed-citation publication-type="journal"><person-group><name><surname>Gao</surname><given-names>Yue</given-names></name><name><surname>Tong</surname><given-names>Xin</given-names></name><name><surname>Zhou</surname><given-names>Hao</given-names></name><name><surname>Wang</surname><given-names>Hai-Qi</given-names></name><name><surname>Li</surname><given-names>Cheng</given-names></name><name><surname>Hou</surname><given-names>Cheng-Lin</given-names></name></person-group><article-title>﻿Three new species of the genus <italic><tp:taxon-name><tp:taxon-name-part taxon-name-part-type="genus" reg="Clavulina">Clavulina</tp:taxon-name-part></tp:taxon-name></italic> (<tp:taxon-name><tp:taxon-name-part taxon-name-part-type="family">Hydnaceae</tp:taxon-name-part></tp:taxon-name>, <tp:taxon-name><tp:taxon-name-part taxon-name-part-type="order">Cantharellales</tp:taxon-name-part></tp:taxon-name>) from North China based on morphological and phylogenetic analysis</article-title><source>MycoKeys</source><day>22</day><month>08</month><year>2024</year><volume>108</volume><fpage>75</fpage><lpage>94</lpage><pub-id pub-id-type="doi">10.3897/mycokeys.108.124004</pub-id></mixed-citation></tp:treatment-meta><tp:nomenclature><label>﻿</label><tp:taxon-name>
              <object-id xmlns:xlink="http://www.w3.org/1999/xlink" content-type="arpha" xlink:type="simple">784F58C2-DD2D-5B07-90EE-98D0F70E15D6</object-id>
              <tp:taxon-name-part taxon-name-part-type="genus" reg="Clavulina">Clavulina</tp:taxon-name-part>
              <tp:taxon-name-part taxon-name-part-type="species" reg="chengdeensis">chengdeensis</tp:taxon-name-part>
              <object-id xmlns:xlink="http://www.w3.org/1999/xlink" content-type="mycobank" xlink:type="simple">MycoBank No: 853047</object-id>
            </tp:taxon-name><tp:taxon-authority>Yue Gao, Hao Zhou, &amp; C.L. Hou</tp:taxon-authority><tp:taxon-status xmlns:xlink="http://www.w3.org/1999/xlink" xlink:type="simple">sp. nov.</tp:taxon-status><xref ref-type="fig" rid="F2">Figs 2A–C</xref><xref ref-type="fig" rid="F3">, 3A–C</xref><xref ref-type="fig" rid="F4">, 4</xref></tp:nomenclature><tp:treatment-sec sec-type="diagnosis" id="SECID0E3RAK"><title>Diagnosis.</title><p><italic><tp:taxon-name><tp:taxon-name-part taxon-name-part-type="genus" reg="Clavulina">Clavulina</tp:taxon-name-part><tp:taxon-name-part taxon-name-part-type="species" reg="chengdeensis">chengdeensis</tp:taxon-name-part></tp:taxon-name></italic> differs from known <italic><tp:taxon-name><tp:taxon-name-part taxon-name-part-type="genus" reg="Clavulina">Clavulina</tp:taxon-name-part></tp:taxon-name></italic> species in its white to dirty white basidiomata with somewhat pale orange tips, somewhat wrinkled hymenium, basidiospores 6.1–9.6 × 5.6–7.9 μm, basidia 40.1–58.7 × 4.5–7.0 μm, postpartal septa present, and clamp connections present.</p><fig id="F2" position="float" orientation="portrait"><object-id xmlns:xlink="http://www.w3.org/1999/xlink" content-type="doi" xlink:type="simple">10.3897/mycokeys.108.124004.figure2</object-id><object-id xmlns:xlink="http://www.w3.org/1999/xlink" content-type="arpha" xlink:type="simple">C8604456-3A0A-5499-945F-8DACCA495968</object-id><label>Figure 2.</label><caption><p>Morphology of Basidiomata <bold>A–C</bold><italic><tp:taxon-name><tp:taxon-name-part taxon-name-part-type="genus" reg="Clavulina">Clavulina</tp:taxon-name-part><tp:taxon-name-part taxon-name-part-type="species" reg="chengdeensis">chengdeensis</tp:taxon-name-part></tp:taxon-name></italic> (<bold>A</bold><named-content xmlns:xlink="http://www.w3.org/1999/xlink" content-type="dwc:institutional_code" xlink:title="Herbarium of the College of Life Science, Capital Normal University" xlink:href="http://grbio.org/institution/capital-normal-university" xlink:type="simple">BJTC</named-content> TX646 holotype <bold>B</bold><named-content xmlns:xlink="http://www.w3.org/1999/xlink" content-type="dwc:institutional_code" xlink:title="Herbarium of the College of Life Science, Capital Normal University" xlink:href="http://grbio.org/institution/capital-normal-university" xlink:type="simple">BJTC</named-content> ZH1205 <bold>C</bold><named-content xmlns:xlink="http://www.w3.org/1999/xlink" content-type="dwc:institutional_code" xlink:title="Herbarium of the College of Life Science, Capital Normal University" xlink:href="http://grbio.org/institution/capital-normal-university" xlink:type="simple">BJTC</named-content> ZH1225) <bold>D–E</bold><italic><tp:taxon-name><tp:taxon-name-part taxon-name-part-type="genus" reg="Clavulina">Clavulina</tp:taxon-name-part><tp:taxon-name-part taxon-name-part-type="species" reg="griseoviolacea">griseoviolacea</tp:taxon-name-part></tp:taxon-name></italic> (<bold>D</bold><named-content xmlns:xlink="http://www.w3.org/1999/xlink" content-type="dwc:institutional_code" xlink:title="Herbarium of the College of Life Science, Capital Normal University" xlink:href="http://grbio.org/institution/capital-normal-university" xlink:type="simple">BJTC</named-content> ZH0998 holotype <bold>E</bold><named-content xmlns:xlink="http://www.w3.org/1999/xlink" content-type="dwc:institutional_code" xlink:title="Herbarium of the College of Life Science, Capital Normal University" xlink:href="http://grbio.org/institution/capital-normal-university" xlink:type="simple">BJTC</named-content> ZH1653) <bold>F–I</bold><italic><tp:taxon-name><tp:taxon-name-part taxon-name-part-type="genus" reg="Clavulina">Clavulina</tp:taxon-name-part><tp:taxon-name-part taxon-name-part-type="species" reg="pallida">pallida</tp:taxon-name-part></tp:taxon-name></italic> (<bold>F</bold><named-content xmlns:xlink="http://www.w3.org/1999/xlink" content-type="dwc:institutional_code" xlink:title="Herbarium of the College of Life Science, Capital Normal University" xlink:href="http://grbio.org/institution/capital-normal-university" xlink:type="simple">BJTC</named-content> C669 holotype <bold>G</bold><named-content xmlns:xlink="http://www.w3.org/1999/xlink" content-type="dwc:institutional_code" xlink:title="Herbarium of the College of Life Science, Capital Normal University" xlink:href="http://grbio.org/institution/capital-normal-university" xlink:type="simple">BJTC</named-content> S062 <bold>H</bold><named-content xmlns:xlink="http://www.w3.org/1999/xlink" content-type="dwc:institutional_code" xlink:title="Herbarium of the College of Life Science, Capital Normal University" xlink:href="http://grbio.org/institution/capital-normal-university" xlink:type="simple">BJTC</named-content> ZH1055 <bold>I</bold><named-content xmlns:xlink="http://www.w3.org/1999/xlink" content-type="dwc:institutional_code" xlink:title="Herbarium of the College of Life Science, Capital Normal University" xlink:href="http://grbio.org/institution/capital-normal-university" xlink:type="simple">BJTC</named-content> C229). Scale bars: 1 cm.</p></caption><graphic xmlns:xlink="http://www.w3.org/1999/xlink" xlink:href="mycokeys-108-075-g002.jpg" position="float" orientation="portrait" xlink:type="simple" id="oo_1118933.jpg"><uri content-type="original_file" xlink:type="simple">https://binary.pensoft.net/fig/1118933</uri></graphic></fig></tp:treatment-sec><tp:treatment-sec sec-type="etymology" id="SECID0E5VAK"><title>Etymology.</title><p>The epithet “<italic><tp:taxon-name><tp:taxon-name-part taxon-name-part-type="genus" reg="Clavulina"/><tp:taxon-name-part taxon-name-part-type="species" reg="chengdeensis">chengdeensis</tp:taxon-name-part></tp:taxon-name></italic>” refers to the specimens collected from Chengde city.</p></tp:treatment-sec><tp:treatment-sec sec-type="material" id="SECID0EOWAK"><title>Type.</title><p>China • Hebei Province, Chengde city, Xiaolabagou; <named-content xmlns:xlink="http://www.w3.org/1999/xlink" content-type="dwc:verbatimCoordinates" xlink:type="simple"><named-content content-type="geo-json" specific-use="{&#34;type&#34;:&#34;Point&#34;,&#34;coordinates&#34;:[116.453333,40.956667]}" id="NCID0EXWAK" xlink:type="simple">40°57'24"N, 116°27'12"E</named-content></named-content>, alt. 1240 m; 13 Sep. 2023; H. Zhou, Y. Gao &amp; X. Tong (<named-content xmlns:xlink="http://www.w3.org/1999/xlink" content-type="dwc:institutional_code" xlink:title="Herbarium of the College of Life Science, Capital Normal University" xlink:href="http://grbio.org/institution/capital-normal-university" xlink:type="simple">BJTC</named-content> TX646); GenBank nrITS: <ext-link xmlns:xlink="http://www.w3.org/1999/xlink" xlink:href="PP835331" ext-link-type="gen" xlink:type="simple">PP835331</ext-link>, nrLSU: <ext-link xmlns:xlink="http://www.w3.org/1999/xlink" xlink:href="PP835344" ext-link-type="gen" xlink:type="simple">PP835344</ext-link>, <italic>rpb2</italic>: <ext-link xmlns:xlink="http://www.w3.org/1999/xlink" xlink:href="PP889517" ext-link-type="gen" xlink:type="simple">PP889517</ext-link>.</p><fig id="F3" position="float" orientation="portrait"><object-id xmlns:xlink="http://www.w3.org/1999/xlink" content-type="doi" xlink:type="simple">10.3897/mycokeys.108.124004.figure3</object-id><object-id xmlns:xlink="http://www.w3.org/1999/xlink" content-type="arpha" xlink:type="simple">8755C21C-9F8D-533E-A05F-F06F70CD6170</object-id><label>Figure 3.</label><caption><p>Morphology of Basidiomata <bold>A–C</bold><italic><tp:taxon-name><tp:taxon-name-part taxon-name-part-type="genus" reg="Clavulina">Clavulina</tp:taxon-name-part><tp:taxon-name-part taxon-name-part-type="species" reg="chengdeensis">chengdeensis</tp:taxon-name-part></tp:taxon-name></italic> (<bold>A</bold><named-content xmlns:xlink="http://www.w3.org/1999/xlink" content-type="dwc:institutional_code" xlink:title="Herbarium of the College of Life Science, Capital Normal University" xlink:href="http://grbio.org/institution/capital-normal-university" xlink:type="simple">BJTC</named-content> TX646 holotype <bold>B</bold><named-content xmlns:xlink="http://www.w3.org/1999/xlink" content-type="dwc:institutional_code" xlink:title="Herbarium of the College of Life Science, Capital Normal University" xlink:href="http://grbio.org/institution/capital-normal-university" xlink:type="simple">BJTC</named-content> ZH1205 <bold>C</bold><named-content xmlns:xlink="http://www.w3.org/1999/xlink" content-type="dwc:institutional_code" xlink:title="Herbarium of the College of Life Science, Capital Normal University" xlink:href="http://grbio.org/institution/capital-normal-university" xlink:type="simple">BJTC</named-content> 0249) <bold>D</bold><italic><tp:taxon-name><tp:taxon-name-part taxon-name-part-type="genus" reg="Clavulina">Clavulina</tp:taxon-name-part><tp:taxon-name-part taxon-name-part-type="species" reg="griseoviolacea">griseoviolacea</tp:taxon-name-part></tp:taxon-name></italic> (<bold>D</bold><named-content xmlns:xlink="http://www.w3.org/1999/xlink" content-type="dwc:institutional_code" xlink:title="Herbarium of the College of Life Science, Capital Normal University" xlink:href="http://grbio.org/institution/capital-normal-university" xlink:type="simple">BJTC</named-content> ZH0998 holotype) <bold>E–G</bold><italic><tp:taxon-name><tp:taxon-name-part taxon-name-part-type="genus" reg="Clavulina">Clavulina</tp:taxon-name-part><tp:taxon-name-part taxon-name-part-type="species" reg="pallida">pallida</tp:taxon-name-part></tp:taxon-name></italic> (<bold>E</bold><named-content xmlns:xlink="http://www.w3.org/1999/xlink" content-type="dwc:institutional_code" xlink:title="Herbarium of the College of Life Science, Capital Normal University" xlink:href="http://grbio.org/institution/capital-normal-university" xlink:type="simple">BJTC</named-content> C669 holotype <bold>F</bold><named-content xmlns:xlink="http://www.w3.org/1999/xlink" content-type="dwc:institutional_code" xlink:title="Herbarium of the College of Life Science, Capital Normal University" xlink:href="http://grbio.org/institution/capital-normal-university" xlink:type="simple">BJTC</named-content> S062 <bold>G</bold><named-content xmlns:xlink="http://www.w3.org/1999/xlink" content-type="dwc:institutional_code" xlink:title="Herbarium of the College of Life Science, Capital Normal University" xlink:href="http://grbio.org/institution/capital-normal-university" xlink:type="simple">BJTC</named-content> ZH0056). Scale bars: 1 cm.</p></caption><graphic xmlns:xlink="http://www.w3.org/1999/xlink" xlink:href="mycokeys-108-075-g003.jpg" position="float" orientation="portrait" xlink:type="simple" id="oo_1118934.jpg"><uri content-type="original_file" xlink:type="simple">https://binary.pensoft.net/fig/1118934</uri></graphic></fig></tp:treatment-sec><tp:treatment-sec sec-type="description" id="SECID0EP1AK"><title>Description.</title><p>Basidiomata coralloid, solitary or gregarious in cespitose clusters; clusters 12–24 mm tall, 10–26 mm wide across branches and forming 3–5 ranks in multiple planes; individual basidiomata 14–40 mm tall, 4–11 mm wide, simple or sparsely branched one time, branching pattern polychotomous to dichotomous ascending, branches subterete or subclavate and somewhat flattened with age, rough, branch tips rounded when young, gradually become pointed with age; white (#ffffff) to dirty white (#fff9eb) when fresh and somewhat pale orange (#ffeab8), cream white (#fff2d2) to light grayish orange (#f6e4d0) when dry. Stipes generally distinct, 5–15 mm long, 1.5–4 mm wide, subcylindrical or flattened, concolor with branches. Hymenium amphigenous, somewhat wrinkled.</p><fig id="F4" position="float" orientation="portrait"><object-id xmlns:xlink="http://www.w3.org/1999/xlink" content-type="doi" xlink:type="simple">10.3897/mycokeys.108.124004.figure4</object-id><object-id xmlns:xlink="http://www.w3.org/1999/xlink" content-type="arpha" xlink:type="simple">793CCDA4-42C1-5342-827F-6CD625F16FE7</object-id><label>Figure 4.</label><caption><p>Microscopic characteristics of <italic><tp:taxon-name><tp:taxon-name-part taxon-name-part-type="genus" reg="Clavulina">Clavulina</tp:taxon-name-part><tp:taxon-name-part taxon-name-part-type="species" reg="chengdeensis">chengdeensis</tp:taxon-name-part></tp:taxon-name></italic><bold>A</bold> basidiospores <bold>B</bold> basidia <bold>C</bold> tramal hyphae. Scale bars: 10 µm.</p></caption><graphic xmlns:xlink="http://www.w3.org/1999/xlink" xlink:href="mycokeys-108-075-g004.jpg" position="float" orientation="portrait" xlink:type="simple" id="oo_1118935.jpg"><uri content-type="original_file" xlink:type="simple">https://binary.pensoft.net/fig/1118935</uri></graphic></fig><p>Basidiospores [87/9/4] (5.7−) 6.1–9.6 (−11.0) × 5.6–7.9 (−8.5) μm, <italic>Q</italic> = 1.00–1.25 (−1.31), <italic>Q<sub>m</sub></italic> = 1.04 ± 0.02, globose to subglobose, smooth, hyaline in H<sub>2</sub>O and <abbrev xmlns:xlink="http://www.w3.org/1999/xlink" xlink:title="3% potassium hydroxide" id="ABBRID0E32AK" xlink:type="simple">KOH</abbrev>, thin-walled, inamyloid, with a 0.6–1.0 μm irregular hilar appendix, and one large oleiferous guttule. Basidia (34.7–) 40.1–58.7 (−62.3) × 4.5–7.0 (−8.3) μm, clavate to subcylindrical, tapering from apex to base; postpartal septa present in most basidia, occurring 11–30 μm below basidia tips; two sterigmata occur per basidium, 5.1–7.5 μm long, and cornute. Basidioles abundant, subclavate to subcylindrical. Tramal hyphae in stipe smooth, with slightly thickened walls, hyaline in <abbrev xmlns:xlink="http://www.w3.org/1999/xlink" xlink:title="3% potassium hydroxide" id="ABBRID0EA3AK" xlink:type="simple">KOH</abbrev>, 4.0–7.7 μm wide, sometimes inflated to 9.3 μm wide; tramal hyphae in branches hyaline, thin-walled, sometimes inflated tramal hyphae 3.7–8.5 (−10.4) μm wide; clamp connections abundant. Hyphal system monomitic. Cystidia absent.</p></tp:treatment-sec><tp:treatment-sec sec-type="distribution" id="SECID0EE3AK"><title>Habit, habitat, and distribution.</title><p>Solitary or gregarious caespitose in humus layers on soils in broad-leaved deciduous forests associated with <italic><tp:taxon-name><tp:taxon-name-part taxon-name-part-type="genus" reg="Castanea">Castanea</tp:taxon-name-part></tp:taxon-name></italic> Mill., <italic><tp:taxon-name><tp:taxon-name-part taxon-name-part-type="genus" reg="Betula">Betula</tp:taxon-name-part></tp:taxon-name></italic> L., and <italic><tp:taxon-name><tp:taxon-name-part taxon-name-part-type="genus" reg="Platanus">Platanus</tp:taxon-name-part></tp:taxon-name></italic> L. Basidiomata generally occur from July to September; currently known from Hebei Province and Beijing, China.</p></tp:treatment-sec><tp:treatment-sec sec-type="material" id="SECID0E63AK"><title>Additional specimens examined.</title><p>China • Beijing, Yanqing District, Songshan National Nature Reserve; <named-content xmlns:xlink="http://www.w3.org/1999/xlink" content-type="dwc:verbatimCoordinates" xlink:type="simple"><named-content content-type="geo-json" specific-use="{&#34;type&#34;:&#34;Point&#34;,&#34;coordinates&#34;:[115.800000,40.500000]}" id="NCID0EI4AK" xlink:type="simple">40°30'N, 115°48'</named-content></named-content>E, alt. 652 m; 16 Sep. 2017; C.L. Hou, H. Zhou, J.Q. Li (<named-content xmlns:xlink="http://www.w3.org/1999/xlink" content-type="dwc:institutional_code" xlink:title="Herbarium of the College of Life Science, Capital Normal University" xlink:href="http://grbio.org/institution/capital-normal-university" xlink:type="simple">BJTC</named-content> 0249); China• Beijing, Huairou District, Labagoumen Na­ture Reserve; <named-content xmlns:xlink="http://www.w3.org/1999/xlink" content-type="dwc:verbatimCoordinates" xlink:type="simple"><named-content content-type="geo-json" specific-use="{&#34;type&#34;:&#34;Point&#34;,&#34;coordinates&#34;:[116.453889,40.656667]}" id="NCID0EU4AK" xlink:type="simple">40°39'24"N, 116°27'14"E</named-content></named-content>, alt. 1225 m; 25 Aug. 2021; H. Zhou, X.Y. Shen, X.B. Huang (<named-content xmlns:xlink="http://www.w3.org/1999/xlink" content-type="dwc:institutional_code" xlink:title="Herbarium of the College of Life Science, Capital Normal University" xlink:href="http://grbio.org/institution/capital-normal-university" xlink:type="simple">BJTC</named-content> ZH1205); same location• <named-content xmlns:xlink="http://www.w3.org/1999/xlink" content-type="dwc:verbatimCoordinates" xlink:type="simple"><named-content content-type="geo-json" specific-use="{&#34;type&#34;:&#34;Point&#34;,&#34;coordinates&#34;:[116.450833,40.954722]}" id="NCID0EA5AK" xlink:type="simple">40°57'17"N, 116°27'3"E</named-content></named-content>, alt. 1308 m; 25 Aug. 2021; H. Zhou, X.Y. Shen, X.B. Huang (<named-content xmlns:xlink="http://www.w3.org/1999/xlink" content-type="dwc:institutional_code" xlink:title="Herbarium of the College of Life Science, Capital Normal University" xlink:href="http://grbio.org/institution/capital-normal-university" xlink:type="simple">BJTC</named-content> ZH1225).</p></tp:treatment-sec><tp:treatment-sec sec-type="notes" id="SECID0EJ5AK"><title>Note.</title><p>Phylogenetically, <italic><tp:taxon-name><tp:taxon-name-part taxon-name-part-type="genus" reg="Clavulina">C.</tp:taxon-name-part><tp:taxon-name-part taxon-name-part-type="species" reg="chengdeensis">chengdeensis</tp:taxon-name-part></tp:taxon-name></italic> was related to <italic><tp:taxon-name><tp:taxon-name-part taxon-name-part-type="genus" reg="Clavulina">C.</tp:taxon-name-part><tp:taxon-name-part taxon-name-part-type="species" reg="rugosa">rugosa</tp:taxon-name-part></tp:taxon-name></italic> in our analyses (Fig. <xref ref-type="fig" rid="F1">1</xref>). However, <italic><tp:taxon-name><tp:taxon-name-part taxon-name-part-type="genus" reg="Clavulina">C.</tp:taxon-name-part><tp:taxon-name-part taxon-name-part-type="species" reg="rugosa">rugosa</tp:taxon-name-part></tp:taxon-name></italic> has longitudinally rugulose basidiomata, relatively large basidiospores (9–14 × 8–12 µm), basidia (40–85 × 6.9–5 µm), and sterigmata 6–9 µm long (<xref ref-type="bibr" rid="B3">Corner 1950</xref>; <xref ref-type="bibr" rid="B27">Olariaga et al. 2009</xref>). Morphologically, <italic><tp:taxon-name><tp:taxon-name-part taxon-name-part-type="genus" reg="Clavulina">C.</tp:taxon-name-part><tp:taxon-name-part taxon-name-part-type="species" reg="chengdeensis">chengdeensis</tp:taxon-name-part></tp:taxon-name></italic> is close to <italic><tp:taxon-name><tp:taxon-name-part taxon-name-part-type="genus" reg="Clavulina">C.</tp:taxon-name-part><tp:taxon-name-part taxon-name-part-type="species" reg="mahiscolorata">mahiscolorata</tp:taxon-name-part></tp:taxon-name></italic>. <italic><tp:taxon-name><tp:taxon-name-part taxon-name-part-type="genus" reg="Clavulina">Clavulina</tp:taxon-name-part><tp:taxon-name-part taxon-name-part-type="species" reg="mahiscolorata">mahiscolorata</tp:taxon-name-part></tp:taxon-name></italic> generally shares similar colors with basidiomata, but its basidiomata turn maize yellow to mandarin orange when dry and the branch surface is smooth (<xref ref-type="bibr" rid="B28">Pérez-Pazos et al. 2019</xref>).</p></tp:treatment-sec><tp:treatment-sec><!--Section generated to contain objects referenced in tp:taxon-treatment.--><fig id="F1" position="float" orientation="portrait"><object-id xmlns:xlink="http://www.w3.org/1999/xlink" content-type="doi" xlink:type="simple">10.3897/mycokeys.108.124004.figure1</object-id><object-id xmlns:xlink="http://www.w3.org/1999/xlink" content-type="arpha" xlink:type="simple">9FD0DCBF-0649-5315-AC46-72C59112AC32</object-id><label>Figure 1.</label><caption><p>Phylogenetic tree generated from a <abbrev xmlns:xlink="http://www.w3.org/1999/xlink" xlink:title="Maximum Likelihood" id="ABBRID0EKIAK" xlink:type="simple">ML</abbrev> analysis based on combined nrITS-nrLSU-<italic>rpb2</italic> sequences. Numbers representing Maximum Likelihood bootstrap support (MLBS ≥ 75%, right) and significant Bayesian posterior probability (BPP ≥ 0.95, left) are indicated above the nodes. Novel sequences are printed in bold. Voucher specimens and localities where the specimens were collected are provided behind the species names.</p></caption><graphic xmlns:xlink="http://www.w3.org/1999/xlink" xlink:href="mycokeys-108-075-g001.jpg" position="float" orientation="portrait" xlink:type="simple" id="oo_1118932.jpg"><uri content-type="original_file" xlink:type="simple">https://binary.pensoft.net/fig/1118932</uri></graphic></fig></tp:treatment-sec><ref-list><ref id="B3"><mixed-citation xmlns:xlink="http://www.w3.org/1999/xlink" xlink:type="simple"><person-group><name name-style="western"><surname>Corner</surname><given-names>EJH</given-names></name></person-group> (<year>1950</year>) <source>A monograph of <italic><tp:taxon-name><tp:taxon-name-part taxon-name-part-type="genus">Clavaria</tp:taxon-name-part></tp:taxon-name></italic> and allied genera.</source><publisher-name>Oxford University press</publisher-name>, <publisher-loc>London</publisher-loc>, <size units="page">740 pp</size>.</mixed-citation></ref><ref id="B27"><mixed-citation xmlns:xlink="http://www.w3.org/1999/xlink" xlink:type="simple"><person-group><name name-style="western"><surname>Olariaga</surname><given-names>I</given-names></name><name name-style="western"><surname>Jugo</surname><given-names>BM</given-names></name><name name-style="western"><surname>Garcia-Etxebarria</surname><given-names>K</given-names></name><name name-style="western"><surname>Salcedo</surname><given-names>I</given-names></name></person-group> (<year>2009</year>) <article-title>Species delimitation in the European species of <italic><tp:taxon-name><tp:taxon-name-part taxon-name-part-type="genus">Clavulina</tp:taxon-name-part></tp:taxon-name></italic> (<tp:taxon-name><tp:taxon-name-part taxon-name-part-type="order">Cantharellales</tp:taxon-name-part></tp:taxon-name>, <tp:taxon-name><tp:taxon-name-part taxon-name-part-type="phylum">Basidiomycota</tp:taxon-name-part></tp:taxon-name>) inferred from phylogenetic analyses of ITS region and morphological data.</article-title><source>Mycological Research</source><volume>113</volume>(<issue>11</issue>): <fpage>1261</fpage>–<lpage>1270</lpage>. <ext-link xlink:href="10.1016/j.mycres.2009.08.008" ext-link-type="doi" xlink:type="simple">https://doi.org/10.1016/j.mycres.2009.08.008</ext-link></mixed-citation></ref><ref id="B28"><mixed-citation xmlns:xlink="http://www.w3.org/1999/xlink" xlink:type="simple"><person-group><name name-style="western"><surname>Pérez-Pazos</surname><given-names>E</given-names></name><name name-style="western"><surname>Villegas-Ríos</surname><given-names>M</given-names></name><name name-style="western"><surname>Garibay-Orijel</surname><given-names>R</given-names></name><name name-style="western"><surname>Salas-Lizana</surname><given-names>R</given-names></name></person-group> (<year>2019</year>) <article-title>Two new species of <italic><tp:taxon-name><tp:taxon-name-part taxon-name-part-type="genus">Clavulina</tp:taxon-name-part></tp:taxon-name></italic> and the first record of <italic><tp:taxon-name><tp:taxon-name-part taxon-name-part-type="genus">Clavulina</tp:taxon-name-part><tp:taxon-name-part taxon-name-part-type="species">reae</tp:taxon-name-part></tp:taxon-name></italic> from temperate <italic><tp:taxon-name><tp:taxon-name-part taxon-name-part-type="genus">Abies</tp:taxon-name-part><tp:taxon-name-part taxon-name-part-type="species">religiosa</tp:taxon-name-part></tp:taxon-name></italic> forests in central Mexico.</article-title><source>Mycological Progress</source><volume>18</volume>(<issue>9</issue>): <fpage>1187</fpage>–<lpage>1200</lpage>. <ext-link xlink:href="10.1007/s11557-019-01516-z" ext-link-type="doi" xlink:type="simple">https://doi.org/10.1007/s11557-019-01516-z</ext-link></mixed-citation></ref></ref-list></tp:taxon-treatment>
