# Supplementary material for: ﻿Three new species of the genus Clavulina (Hydnaceae, Cantharellales) from North China based on morphological and phylogenetic analysis
Source: MycoKeys. 2024 Aug 22;108:75–94. doi: 10.3897/mycokeys.108.124004 (PMC11362664; doi:10.3897/mycokeys.108.124004)
Supplement: XML Treatment for Clavulina griseoviolacea [file mycokeys.108.124004-treatment2.xml]

<!DOCTYPE tp:taxon-treatment
  PUBLIC "-//TaxonX//DTD Taxonomic Treatment Publishing DTD v0 20100105//EN" "tax-treatment-NSO.dtd">
<tp:taxon-treatment xmlns:tp="http://www.plazi.org/taxpub"><tp:treatment-meta><kwd-group><label>Taxon classification</label><kwd>
                <named-content content-type="kingdom">Fungi</named-content>
              </kwd><kwd>
                <named-content content-type="order">Cantharellales</named-content>
              </kwd><kwd>
                <named-content content-type="family">Hydnaceae</named-content>
              </kwd></kwd-group><mixed-citation publication-type="journal"><person-group><name><surname>Gao</surname><given-names>Yue</given-names></name><name><surname>Tong</surname><given-names>Xin</given-names></name><name><surname>Zhou</surname><given-names>Hao</given-names></name><name><surname>Wang</surname><given-names>Hai-Qi</given-names></name><name><surname>Li</surname><given-names>Cheng</given-names></name><name><surname>Hou</surname><given-names>Cheng-Lin</given-names></name></person-group><article-title>﻿Three new species of the genus <italic><tp:taxon-name><tp:taxon-name-part taxon-name-part-type="genus" reg="Clavulina">Clavulina</tp:taxon-name-part></tp:taxon-name></italic> (<tp:taxon-name><tp:taxon-name-part taxon-name-part-type="family">Hydnaceae</tp:taxon-name-part></tp:taxon-name>, <tp:taxon-name><tp:taxon-name-part taxon-name-part-type="order">Cantharellales</tp:taxon-name-part></tp:taxon-name>) from North China based on morphological and phylogenetic analysis</article-title><source>MycoKeys</source><day>22</day><month>08</month><year>2024</year><volume>108</volume><fpage>75</fpage><lpage>94</lpage><pub-id pub-id-type="doi">10.3897/mycokeys.108.124004</pub-id></mixed-citation></tp:treatment-meta><tp:nomenclature><label>﻿</label><tp:taxon-name>
              <object-id xmlns:xlink="http://www.w3.org/1999/xlink" content-type="arpha" xlink:type="simple">713DBA60-9517-57D2-8850-C1A8A29BA820</object-id>
              <tp:taxon-name-part taxon-name-part-type="genus" reg="Clavulina">Clavulina</tp:taxon-name-part>
              <tp:taxon-name-part taxon-name-part-type="species" reg="griseoviolacea">griseoviolacea</tp:taxon-name-part>
              <object-id xmlns:xlink="http://www.w3.org/1999/xlink" content-type="mycobank" xlink:type="simple">MycoBank No: 853050</object-id>
            </tp:taxon-name><tp:taxon-authority>Yue Gao, Hao Zhou, &amp; C.L. Hou</tp:taxon-authority><tp:taxon-status xmlns:xlink="http://www.w3.org/1999/xlink" xlink:type="simple">sp. nov.</tp:taxon-status><xref ref-type="fig" rid="F2">Figs 2D–E</xref><xref ref-type="fig" rid="F3">, 3D</xref><xref ref-type="fig" rid="F5">, 5</xref></tp:nomenclature><tp:treatment-sec sec-type="diagnosis" id="SECID0EXCBK"><title>Diagnosis.</title><p><italic><tp:taxon-name><tp:taxon-name-part taxon-name-part-type="genus" reg="Clavulina">Clavulina</tp:taxon-name-part><tp:taxon-name-part taxon-name-part-type="species" reg="griseoviolacea">griseoviolacea</tp:taxon-name-part></tp:taxon-name></italic> differs from known <italic><tp:taxon-name><tp:taxon-name-part taxon-name-part-type="genus" reg="Clavulina">Clavulina</tp:taxon-name-part></tp:taxon-name></italic> species in its gray to dark grayish violet basidiomata, with a white stipe, monopodial or irregularly polychotomous branches toward branch apices, basidiospores 6.5–8.0 × 6.2–7.2 μm, basidia 31.3–49.8 × 4.5–7.2 μm, postpartal septa present, and clamp connections present.</p></tp:treatment-sec><tp:treatment-sec sec-type="etymology" id="SECID0EPDBK"><title>Etymology.</title><p>The epithet “<italic><tp:taxon-name><tp:taxon-name-part taxon-name-part-type="genus" reg="Clavulina"/><tp:taxon-name-part taxon-name-part-type="species" reg="griseoviolacea">griseoviolacea</tp:taxon-name-part></tp:taxon-name></italic>” refers to the basidiomata being gray to dark grayish violet.</p></tp:treatment-sec><tp:treatment-sec sec-type="material" id="SECID0E6DBK"><title>Type.</title><p>China • Tianjin, Jizhou District, Jiulongshan; <named-content xmlns:xlink="http://www.w3.org/1999/xlink" content-type="dwc:verbatimCoordinates" xlink:type="simple"><named-content content-type="geo-json" specific-use="{&#34;type&#34;:&#34;Point&#34;,&#34;coordinates&#34;:[117.510000,40.147500]}" id="NCID0EIEBK" xlink:type="simple">40°8'51"N, 117°30'36"E</named-content></named-content>, alt. 170 m; 21 Aug. 2022; H. Zhou, X.Y. Shen &amp; X.B. Huang (<named-content xmlns:xlink="http://www.w3.org/1999/xlink" content-type="dwc:institutional_code" xlink:title="Herbarium of the College of Life Science, Capital Normal University" xlink:href="http://grbio.org/institution/capital-normal-university" xlink:type="simple">BJTC</named-content> ZH0998); Gen­Bank nrITS: <ext-link xmlns:xlink="http://www.w3.org/1999/xlink" xlink:href="PP835334" ext-link-type="gen" xlink:type="simple">PP835334</ext-link>, nrLSU: <ext-link xmlns:xlink="http://www.w3.org/1999/xlink" xlink:href="PP835347" ext-link-type="gen" xlink:type="simple">PP835347</ext-link>, <italic>rpb2</italic>: <ext-link xmlns:xlink="http://www.w3.org/1999/xlink" xlink:href="PP889520" ext-link-type="gen" xlink:type="simple">PP889520</ext-link>.</p><fig id="F5" position="float" orientation="portrait"><object-id xmlns:xlink="http://www.w3.org/1999/xlink" content-type="doi" xlink:type="simple">10.3897/mycokeys.108.124004.figure5</object-id><object-id xmlns:xlink="http://www.w3.org/1999/xlink" content-type="arpha" xlink:type="simple">4A8C19E4-5179-5F90-A7B8-EB9E1B9C3E9B</object-id><label>Figure 5.</label><caption><p>Microscopic characteristics of <italic><tp:taxon-name><tp:taxon-name-part taxon-name-part-type="genus" reg="Clavulina">Clavulina</tp:taxon-name-part><tp:taxon-name-part taxon-name-part-type="species" reg="griseoviolacea">griseoviolacea</tp:taxon-name-part></tp:taxon-name></italic><bold>A</bold> basidiospores <bold>B</bold> basidia <bold>C</bold> tramal hyphae. Scale bars: 10 µm.</p></caption><graphic xmlns:xlink="http://www.w3.org/1999/xlink" xlink:href="mycokeys-108-075-g005.jpg" position="float" orientation="portrait" xlink:type="simple" id="oo_1118936.jpg"><uri content-type="original_file" xlink:type="simple">https://binary.pensoft.net/fig/1118936</uri></graphic></fig></tp:treatment-sec><tp:treatment-sec sec-type="description" id="SECID0EAGBK"><title>Description.</title><p>Basidiomata coralloid, solitary or scattered; individual basidiomata 25–45 mm tall, 12–20 mm wide across branches, basidiomata sparsely branched two to three times, monopodial or irregularly polychotomous toward branch apices and dichotomous at the base, branches subclavated to fattened and somewhat flattened with age, rough, with rounded tips; gray (#a5a5a5) to dark grayish violet (#9b92a6) when fresh and tips somewhat very dark brown (#1f1605), dark brown (#4c350b) when dry. Stipes generally distinct, 10–20 mm long, 2–5 mm wide, subcylindrical or flattened, dark gray (#777777) to dark grayish purple (#7a747f) and sometimes with a white base (#ffffff). Hymenium amphigenous, generally nodulosus and farinaceous.</p><p>Basidiospores [65/2/1] 6.5–8.0 (−8.6) × (5.9−) 6.2–7.2 (−7.9) μm, <italic>Q</italic> = 1.00–1.23 (−1.27), <italic>Q<sub>m</sub></italic> = 1.12 ± 0.06, globose to subglobose, smooth, hyaline in H<sub>2</sub>O and <abbrev xmlns:xlink="http://www.w3.org/1999/xlink" xlink:title="3% potassium hydroxide" id="ABBRID0EPGBK" xlink:type="simple">KOH</abbrev>, thin-walled, inamyloid, with a 0.6–0.9 μm irregular hilar appendix, and one large oleiferous guttule. Basidia (29.3–) 31.3–49.8 (−65.3) × 4.5–7.2 (−8.3) μm, clavate to subcylindrical, tapering from apex to base; postpartal septa present in most basidia, occurring 12–24 μm below basidia tips; two sterigmata occur per basidium, 3.8–6.7 μm long, and cornute. Basidioles abundant, subclavate to subcylindrical. Tramal hyphae in stipe smooth, with slightly thickened walls, hyaline in <abbrev xmlns:xlink="http://www.w3.org/1999/xlink" xlink:title="3% potassium hydroxide" id="ABBRID0ETGBK" xlink:type="simple">KOH</abbrev>, 2.6–5.5 μm wide, some tramal hyphae inflated; tramal hyphae in branch hyaline, thin-walled, 3.7–6.1 (−8.9) μm wide; clamp connections abundant. Hyphal system monomitic. Cystidia absent.</p></tp:treatment-sec><tp:treatment-sec sec-type="distribution" id="SECID0EXGBK"><title>Habit, habitat, and distribution.</title><p>Solitary or scattered humus layers on soils under Theropencedrymion, associated with <italic><tp:taxon-name><tp:taxon-name-part taxon-name-part-type="genus" reg="Pinus">Pinus</tp:taxon-name-part></tp:taxon-name></italic> L. Basidiomata generally occurring from July to August; currently known from Tianjin and Beijing, China.</p></tp:treatment-sec><tp:treatment-sec sec-type="material" id="SECID0EEHBK"><title>Additional specimens examined.</title><p>China • Beijing, Mentougou District, Baihua Mountain; <named-content xmlns:xlink="http://www.w3.org/1999/xlink" content-type="dwc:verbatimCoordinates" xlink:type="simple"><named-content content-type="geo-json" specific-use="{&#34;type&#34;:&#34;Point&#34;,&#34;coordinates&#34;:[115.559722,39.797222]}" id="NCID0ENHBK" xlink:type="simple">39°47'50"N, 115°33'35"E</named-content></named-content>, alt. 1,223 m; 16 Aug. 2023; H. Zhou, Y. Gao &amp; X. Tong (<named-content xmlns:xlink="http://www.w3.org/1999/xlink" content-type="dwc:institutional_code" xlink:title="Herbarium of the College of Life Science, Capital Normal University" xlink:href="http://grbio.org/institution/capital-normal-university" xlink:type="simple">BJTC</named-content> ZH1653).</p></tp:treatment-sec><tp:treatment-sec sec-type="notes" id="SECID0EWHBK"><title>Notes.</title><p><italic><tp:taxon-name><tp:taxon-name-part taxon-name-part-type="genus" reg="Clavulina">C.</tp:taxon-name-part><tp:taxon-name-part taxon-name-part-type="species" reg="griseoviolacea">griseoviolacea</tp:taxon-name-part></tp:taxon-name></italic> is phylogenetically closely related to <italic><tp:taxon-name><tp:taxon-name-part taxon-name-part-type="genus" reg="Clavulina">Clavulina</tp:taxon-name-part><tp:taxon-name-part taxon-name-part-type="species" reg="cinerea">cinerea</tp:taxon-name-part></tp:taxon-name></italic>, <tp:taxon-name><tp:taxon-name-part taxon-name-part-type="genus" reg="Clavulina">Clavulina</tp:taxon-name-part><tp:taxon-name-part taxon-name-part-type="species" reg="iris">iris</tp:taxon-name-part><tp:taxon-name-part taxon-name-part-type="infraspecific-rank">var.</tp:taxon-name-part><tp:taxon-name-part taxon-name-part-type="variety" reg="occidentalis">occidentalis</tp:taxon-name-part></tp:taxon-name> and <tp:taxon-name><tp:taxon-name-part taxon-name-part-type="genus" reg="Clavulina">Clavulina</tp:taxon-name-part><tp:taxon-name-part taxon-name-part-type="species" reg="iris">iris</tp:taxon-name-part><tp:taxon-name-part taxon-name-part-type="infraspecific-rank">var.</tp:taxon-name-part><tp:taxon-name-part taxon-name-part-type="variety" reg="iris">iris</tp:taxon-name-part></tp:taxon-name> according to phylogenetic analyses (Fig. <xref ref-type="fig" rid="F1">1</xref>.), but <italic><tp:taxon-name><tp:taxon-name-part taxon-name-part-type="genus" reg="Clavulina">Clavulina</tp:taxon-name-part><tp:taxon-name-part taxon-name-part-type="species" reg="cinerea">cinerea</tp:taxon-name-part></tp:taxon-name></italic> has lilac-gray to gray basidiomata, larger basidiospores (7–10 × 6–8 µm) and basidia (38–65 µm long up to 7 µm wide) (<xref ref-type="bibr" rid="B2">Burt 1922</xref>); <italic><tp:taxon-name><tp:taxon-name-part taxon-name-part-type="genus" reg="Clavulina">Clavulina</tp:taxon-name-part><tp:taxon-name-part taxon-name-part-type="species" reg="iris">iris</tp:taxon-name-part></tp:taxon-name></italic> Loizides, Bellanger &amp; P.-A. Moreau can be distinguished by its white-pruinose basidiomata, branches sometimes partially or extensively fused, larger basidiospores (9.2–10.4 × 6.5–8.5 µm) and basidia (45–80 × 6–9 µm), and 7–9 µm wide hyphal ends (pseudocystidia) (<xref ref-type="bibr" rid="B5">Crous et al. 2019</xref>). <italic><tp:taxon-name><tp:taxon-name-part taxon-name-part-type="genus" reg="Clavulina">C.</tp:taxon-name-part><tp:taxon-name-part taxon-name-part-type="species" reg="griseoviolacea">griseoviolacea</tp:taxon-name-part></tp:taxon-name></italic> is morphologically similar to <italic><tp:taxon-name><tp:taxon-name-part taxon-name-part-type="genus" reg="Clavulina">Clavulina</tp:taxon-name-part><tp:taxon-name-part taxon-name-part-type="species" reg="tuxtlasana">tuxtlasana</tp:taxon-name-part></tp:taxon-name></italic> M. Villegas, Garibay-Orijel &amp; Pérez-Pazos in the color of basidiomata, but <italic><tp:taxon-name><tp:taxon-name-part taxon-name-part-type="genus" reg="Clavulina">C.</tp:taxon-name-part><tp:taxon-name-part taxon-name-part-type="species" reg="tuxtlasana">tuxtlasana</tp:taxon-name-part></tp:taxon-name></italic> basidiomata are simple, rarely branching dichotomously, branches with slight longitudinal wrinkles, smaller basidiospores (6–7.5 × 5.5–7 µm), and lacking clamp connections (<xref ref-type="bibr" rid="B35">Salas-Lizana et al. 2023</xref>). <italic><tp:taxon-name><tp:taxon-name-part taxon-name-part-type="genus" reg="Clavulina">Clavulina</tp:taxon-name-part><tp:taxon-name-part taxon-name-part-type="species" reg="crystallifera">crystallifera</tp:taxon-name-part></tp:taxon-name></italic> Meiras-Ottoni also has similar branching, but acerose crystals are present in the medullary hyphae of its branches (<xref ref-type="bibr" rid="B8">de Meiras-Ottoni and Gibertoni 2023</xref>).</p></tp:treatment-sec><tp:treatment-sec><!--Section generated to contain objects referenced in tp:taxon-treatment.--><fig id="F2" position="float" orientation="portrait"><object-id xmlns:xlink="http://www.w3.org/1999/xlink" content-type="doi" xlink:type="simple">10.3897/mycokeys.108.124004.figure2</object-id><object-id xmlns:xlink="http://www.w3.org/1999/xlink" content-type="arpha" xlink:type="simple">C8604456-3A0A-5499-945F-8DACCA495968</object-id><label>Figure 2.</label><caption><p>Morphology of Basidiomata <bold>A–C</bold><italic><tp:taxon-name><tp:taxon-name-part taxon-name-part-type="genus" reg="Clavulina">Clavulina</tp:taxon-name-part><tp:taxon-name-part taxon-name-part-type="species" reg="chengdeensis">chengdeensis</tp:taxon-name-part></tp:taxon-name></italic> (<bold>A</bold><named-content xmlns:xlink="http://www.w3.org/1999/xlink" content-type="dwc:institutional_code" xlink:title="Herbarium of the College of Life Science, Capital Normal University" xlink:href="http://grbio.org/institution/capital-normal-university" xlink:type="simple">BJTC</named-content> TX646 holotype <bold>B</bold><named-content xmlns:xlink="http://www.w3.org/1999/xlink" content-type="dwc:institutional_code" xlink:title="Herbarium of the College of Life Science, Capital Normal University" xlink:href="http://grbio.org/institution/capital-normal-university" xlink:type="simple">BJTC</named-content> ZH1205 <bold>C</bold><named-content xmlns:xlink="http://www.w3.org/1999/xlink" content-type="dwc:institutional_code" xlink:title="Herbarium of the College of Life Science, Capital Normal University" xlink:href="http://grbio.org/institution/capital-normal-university" xlink:type="simple">BJTC</named-content> ZH1225) <bold>D–E</bold><italic><tp:taxon-name><tp:taxon-name-part taxon-name-part-type="genus" reg="Clavulina">Clavulina</tp:taxon-name-part><tp:taxon-name-part taxon-name-part-type="species" reg="griseoviolacea">griseoviolacea</tp:taxon-name-part></tp:taxon-name></italic> (<bold>D</bold><named-content xmlns:xlink="http://www.w3.org/1999/xlink" content-type="dwc:institutional_code" xlink:title="Herbarium of the College of Life Science, Capital Normal University" xlink:href="http://grbio.org/institution/capital-normal-university" xlink:type="simple">BJTC</named-content> ZH0998 holotype <bold>E</bold><named-content xmlns:xlink="http://www.w3.org/1999/xlink" content-type="dwc:institutional_code" xlink:title="Herbarium of the College of Life Science, Capital Normal University" xlink:href="http://grbio.org/institution/capital-normal-university" xlink:type="simple">BJTC</named-content> ZH1653) <bold>F–I</bold><italic><tp:taxon-name><tp:taxon-name-part taxon-name-part-type="genus" reg="Clavulina">Clavulina</tp:taxon-name-part><tp:taxon-name-part taxon-name-part-type="species" reg="pallida">pallida</tp:taxon-name-part></tp:taxon-name></italic> (<bold>F</bold><named-content xmlns:xlink="http://www.w3.org/1999/xlink" content-type="dwc:institutional_code" xlink:title="Herbarium of the College of Life Science, Capital Normal University" xlink:href="http://grbio.org/institution/capital-normal-university" xlink:type="simple">BJTC</named-content> C669 holotype <bold>G</bold><named-content xmlns:xlink="http://www.w3.org/1999/xlink" content-type="dwc:institutional_code" xlink:title="Herbarium of the College of Life Science, Capital Normal University" xlink:href="http://grbio.org/institution/capital-normal-university" xlink:type="simple">BJTC</named-content> S062 <bold>H</bold><named-content xmlns:xlink="http://www.w3.org/1999/xlink" content-type="dwc:institutional_code" xlink:title="Herbarium of the College of Life Science, Capital Normal University" xlink:href="http://grbio.org/institution/capital-normal-university" xlink:type="simple">BJTC</named-content> ZH1055 <bold>I</bold><named-content xmlns:xlink="http://www.w3.org/1999/xlink" content-type="dwc:institutional_code" xlink:title="Herbarium of the College of Life Science, Capital Normal University" xlink:href="http://grbio.org/institution/capital-normal-university" xlink:type="simple">BJTC</named-content> C229). Scale bars: 1 cm.</p></caption><graphic xmlns:xlink="http://www.w3.org/1999/xlink" xlink:href="mycokeys-108-075-g002.jpg" position="float" orientation="portrait" xlink:type="simple" id="oo_1118933.jpg"><uri content-type="original_file" xlink:type="simple">https://binary.pensoft.net/fig/1118933</uri></graphic></fig><fig id="F3" position="float" orientation="portrait"><object-id xmlns:xlink="http://www.w3.org/1999/xlink" content-type="doi" xlink:type="simple">10.3897/mycokeys.108.124004.figure3</object-id><object-id xmlns:xlink="http://www.w3.org/1999/xlink" content-type="arpha" xlink:type="simple">8755C21C-9F8D-533E-A05F-F06F70CD6170</object-id><label>Figure 3.</label><caption><p>Morphology of Basidiomata <bold>A–C</bold><italic><tp:taxon-name><tp:taxon-name-part taxon-name-part-type="genus" reg="Clavulina">Clavulina</tp:taxon-name-part><tp:taxon-name-part taxon-name-part-type="species" reg="chengdeensis">chengdeensis</tp:taxon-name-part></tp:taxon-name></italic> (<bold>A</bold><named-content xmlns:xlink="http://www.w3.org/1999/xlink" content-type="dwc:institutional_code" xlink:title="Herbarium of the College of Life Science, Capital Normal University" xlink:href="http://grbio.org/institution/capital-normal-university" xlink:type="simple">BJTC</named-content> TX646 holotype <bold>B</bold><named-content xmlns:xlink="http://www.w3.org/1999/xlink" content-type="dwc:institutional_code" xlink:title="Herbarium of the College of Life Science, Capital Normal University" xlink:href="http://grbio.org/institution/capital-normal-university" xlink:type="simple">BJTC</named-content> ZH1205 <bold>C</bold><named-content xmlns:xlink="http://www.w3.org/1999/xlink" content-type="dwc:institutional_code" xlink:title="Herbarium of the College of Life Science, Capital Normal University" xlink:href="http://grbio.org/institution/capital-normal-university" xlink:type="simple">BJTC</named-content> 0249) <bold>D</bold><italic><tp:taxon-name><tp:taxon-name-part taxon-name-part-type="genus" reg="Clavulina">Clavulina</tp:taxon-name-part><tp:taxon-name-part taxon-name-part-type="species" reg="griseoviolacea">griseoviolacea</tp:taxon-name-part></tp:taxon-name></italic> (<bold>D</bold><named-content xmlns:xlink="http://www.w3.org/1999/xlink" content-type="dwc:institutional_code" xlink:title="Herbarium of the College of Life Science, Capital Normal University" xlink:href="http://grbio.org/institution/capital-normal-university" xlink:type="simple">BJTC</named-content> ZH0998 holotype) <bold>E–G</bold><italic><tp:taxon-name><tp:taxon-name-part taxon-name-part-type="genus" reg="Clavulina">Clavulina</tp:taxon-name-part><tp:taxon-name-part taxon-name-part-type="species" reg="pallida">pallida</tp:taxon-name-part></tp:taxon-name></italic> (<bold>E</bold><named-content xmlns:xlink="http://www.w3.org/1999/xlink" content-type="dwc:institutional_code" xlink:title="Herbarium of the College of Life Science, Capital Normal University" xlink:href="http://grbio.org/institution/capital-normal-university" xlink:type="simple">BJTC</named-content> C669 holotype <bold>F</bold><named-content xmlns:xlink="http://www.w3.org/1999/xlink" content-type="dwc:institutional_code" xlink:title="Herbarium of the College of Life Science, Capital Normal University" xlink:href="http://grbio.org/institution/capital-normal-university" xlink:type="simple">BJTC</named-content> S062 <bold>G</bold><named-content xmlns:xlink="http://www.w3.org/1999/xlink" content-type="dwc:institutional_code" xlink:title="Herbarium of the College of Life Science, Capital Normal University" xlink:href="http://grbio.org/institution/capital-normal-university" xlink:type="simple">BJTC</named-content> ZH0056). Scale bars: 1 cm.</p></caption><graphic xmlns:xlink="http://www.w3.org/1999/xlink" xlink:href="mycokeys-108-075-g003.jpg" position="float" orientation="portrait" xlink:type="simple" id="oo_1118934.jpg"><uri content-type="original_file" xlink:type="simple">https://binary.pensoft.net/fig/1118934</uri></graphic></fig><fig id="F1" position="float" orientation="portrait"><object-id xmlns:xlink="http://www.w3.org/1999/xlink" content-type="doi" xlink:type="simple">10.3897/mycokeys.108.124004.figure1</object-id><object-id xmlns:xlink="http://www.w3.org/1999/xlink" content-type="arpha" xlink:type="simple">9FD0DCBF-0649-5315-AC46-72C59112AC32</object-id><label>Figure 1.</label><caption><p>Phylogenetic tree generated from a <abbrev xmlns:xlink="http://www.w3.org/1999/xlink" xlink:title="Maximum Likelihood" id="ABBRID0EKIAK" xlink:type="simple">ML</abbrev> analysis based on combined nrITS-nrLSU-<italic>rpb2</italic> sequences. Numbers representing Maximum Likelihood bootstrap support (MLBS ≥ 75%, right) and significant Bayesian posterior probability (BPP ≥ 0.95, left) are indicated above the nodes. Novel sequences are printed in bold. Voucher specimens and localities where the specimens were collected are provided behind the species names.</p></caption><graphic xmlns:xlink="http://www.w3.org/1999/xlink" xlink:href="mycokeys-108-075-g001.jpg" position="float" orientation="portrait" xlink:type="simple" id="oo_1118932.jpg"><uri content-type="original_file" xlink:type="simple">https://binary.pensoft.net/fig/1118932</uri></graphic></fig></tp:treatment-sec><ref-list><ref id="B2"><mixed-citation xmlns:xlink="http://www.w3.org/1999/xlink" xlink:type="simple"><person-group><name name-style="western"><surname>Burt</surname><given-names>EA</given-names></name></person-group> (<year>1922</year>) <article-title>The North American species of <italic><tp:taxon-name><tp:taxon-name-part taxon-name-part-type="genus">Clavaria</tp:taxon-name-part></tp:taxon-name></italic> with illustrations of the type specimens.</article-title><source>Annals of the Missouri Botanical Garden</source><volume>9</volume>(<issue>1</issue>): <fpage>1</fpage>–<lpage>78</lpage>. <ext-link xlink:href="10.2307/2989963" ext-link-type="doi" xlink:type="simple">https://doi.org/10.2307/2989963</ext-link></mixed-citation></ref><ref id="B5"><mixed-citation xmlns:xlink="http://www.w3.org/1999/xlink" xlink:type="simple"><person-group><name name-style="western"><surname>Crous</surname><given-names>PW</given-names></name><name name-style="western"><surname>Wingfield</surname><given-names>MJ</given-names></name><name name-style="western"><surname>Lombard</surname><given-names>L</given-names></name><name name-style="western"><surname>Roets</surname><given-names>F</given-names></name><name name-style="western"><surname>Swart</surname><given-names>WJ</given-names></name><name name-style="western"><surname>Alvarado</surname><given-names>P</given-names></name><name name-style="western"><surname>Carnegie</surname><given-names>AJ</given-names></name><name name-style="western"><surname>Moreno</surname><given-names>G</given-names></name><name name-style="western"><surname>Luangsa-ard</surname><given-names>J</given-names></name><name name-style="western"><surname>Thangavel</surname><given-names>R</given-names></name><name name-style="western"><surname>Alexandrova</surname><given-names>AV</given-names></name><name name-style="western"><surname>Baseia</surname><given-names>IG</given-names></name><name name-style="western"><surname>Bellanger</surname><given-names>JM</given-names></name><name name-style="western"><surname>Bessette</surname><given-names>AE</given-names></name><name name-style="western"><surname>Bessette</surname><given-names>AR</given-names></name><name name-style="western"><surname>De la Peña-Lastra</surname><given-names>S</given-names></name><name name-style="western"><surname>García</surname><given-names>D</given-names></name><name name-style="western"><surname>Gené</surname><given-names>J</given-names></name><name name-style="western"><surname>Pham</surname><given-names>THG</given-names></name><name name-style="western"><surname>Heykoop</surname><given-names>M</given-names></name><name name-style="western"><surname>Malysheva</surname><given-names>E</given-names></name><name name-style="western"><surname>Malysheva</surname><given-names>V</given-names></name><name name-style="western"><surname>Martín</surname><given-names>MP</given-names></name><name name-style="western"><surname>Morozova</surname><given-names>OV</given-names></name><name name-style="western"><surname>Noisripoom</surname><given-names>W</given-names></name><name name-style="western"><surname>Overton</surname><given-names>BE</given-names></name><name name-style="western"><surname>Rea</surname><given-names>AE</given-names></name><name name-style="western"><surname>Sewall</surname><given-names>BJ</given-names></name><name name-style="western"><surname>Smith</surname><given-names>ME</given-names></name><name name-style="western"><surname>Smyth</surname><given-names>CW</given-names></name><name name-style="western"><surname>Tasanathai</surname><given-names>K</given-names></name><name name-style="western"><surname>Visagie</surname><given-names>CM</given-names></name><name name-style="western"><surname>Adamčík</surname><given-names>S</given-names></name><name name-style="western"><surname>Alves</surname><given-names>A</given-names></name><name name-style="western"><surname>Andrade</surname><given-names>JP</given-names></name><name name-style="western"><surname>Aninat</surname><given-names>MJ</given-names></name><name name-style="western"><surname>Araújo</surname><given-names>RVB</given-names></name><name name-style="western"><surname>Bordallo</surname><given-names>JJ</given-names></name><name name-style="western"><surname>Boufleur</surname><given-names>T</given-names></name><name name-style="western"><surname>Baroncelli</surname><given-names>R</given-names></name><name name-style="western"><surname>Barreto</surname><given-names>RW</given-names></name><name name-style="western"><surname>Bolin</surname><given-names>J</given-names></name><name name-style="western"><surname>Cabero</surname><given-names>J</given-names></name><name name-style="western"><surname>Caboň</surname><given-names>M</given-names></name><name name-style="western"><surname>Cafà</surname><given-names>G</given-names></name><name name-style="western"><surname>Caffot</surname><given-names>MLH</given-names></name><name name-style="western"><surname>Cai</surname><given-names>L</given-names></name><name name-style="western"><surname>Carlavilla</surname><given-names>JR</given-names></name><name name-style="western"><surname>Chávez</surname><given-names>R</given-names></name><name name-style="western"><surname>de Castro</surname><given-names>RRL</given-names></name><name name-style="western"><surname>Delgat</surname><given-names>L</given-names></name><name name-style="western"><surname>Deschuyteneer</surname><given-names>D</given-names></name><name name-style="western"><surname>Dios</surname><given-names>MM</given-names></name><name name-style="western"><surname>Domínguez</surname><given-names>LS</given-names></name><name name-style="western"><surname>Evans</surname><given-names>HC</given-names></name><name name-style="western"><surname>Eyssartier</surname><given-names>G</given-names></name><name name-style="western"><surname>Ferreira</surname><given-names>BW</given-names></name><name name-style="western"><surname>Figueiredo</surname><given-names>CN</given-names></name><name name-style="western"><surname>Liu</surname><given-names>F</given-names></name><name name-style="western"><surname>Fournier</surname><given-names>J</given-names></name><name name-style="western"><surname>Galli-Terasawa</surname><given-names>LV</given-names></name><name name-style="western"><surname>Gil-Durán</surname><given-names>C</given-names></name><name name-style="western"><surname>Glienke</surname><given-names>C</given-names></name><name name-style="western"><surname>Gonçalves</surname><given-names>MFM</given-names></name><name name-style="western"><surname>Gryta</surname><given-names>H</given-names></name><name name-style="western"><surname>Guarro</surname><given-names>J</given-names></name><name name-style="western"><surname>Himaman</surname><given-names>M</given-names></name><name name-style="western"><surname>Hywel-Jones</surname><given-names>N</given-names></name><name name-style="western"><surname>Iturrieta-González</surname><given-names>I</given-names></name><name name-style="western"><surname>Ivanushkina</surname><given-names>NE</given-names></name><name name-style="western"><surname>Jargeat</surname><given-names>P</given-names></name><name name-style="western"><surname>Khalid</surname><given-names>AN</given-names></name><name name-style="western"><surname>Khan</surname><given-names>J</given-names></name><name name-style="western"><surname>Kiran</surname><given-names>M</given-names></name><name name-style="western"><surname>Kiss</surname><given-names>L</given-names></name><name name-style="western"><surname>Kochkina</surname><given-names>GA</given-names></name><name name-style="western"><surname>Kolařík</surname><given-names>M</given-names></name><name name-style="western"><surname>Kubátová</surname><given-names>A</given-names></name><name name-style="western"><surname>Lodge</surname><given-names>DJ</given-names></name><name name-style="western"><surname>Loizides</surname><given-names>M</given-names></name><name name-style="western"><surname>Luque</surname><given-names>D</given-names></name><name name-style="western"><surname>Manjón</surname><given-names>JL</given-names></name><name name-style="western"><surname>Marbach</surname><given-names>PAS</given-names></name><name name-style="western"><surname>Massola</surname><given-names>Jr NS</given-names></name><name name-style="western"><surname>Mata</surname><given-names>M</given-names></name><name name-style="western"><surname>Miller</surname><given-names>AN</given-names></name><name name-style="western"><surname>Mongkolsamrit</surname><given-names>S</given-names></name><name name-style="western"><surname>Moreau</surname><given-names>PA</given-names></name><name name-style="western"><surname>Morte</surname><given-names>A</given-names></name><name name-style="western"><surname>Mujic</surname><given-names>A</given-names></name><name name-style="western"><surname>Navarro-Ródenas</surname><given-names>A</given-names></name><name name-style="western"><surname>Németh</surname><given-names>MZ</given-names></name><name name-style="western"><surname>Nóbrega</surname><given-names>TF</given-names></name><name name-style="western"><surname>Nováková</surname><given-names>A</given-names></name><name name-style="western"><surname>Olariaga</surname><given-names>I</given-names></name><name name-style="western"><surname>Ozerskaya</surname><given-names>SM</given-names></name><name name-style="western"><surname>Palma</surname><given-names>MA</given-names></name><name name-style="western"><surname>Petters-Vandresen</surname><given-names>DAL</given-names></name><name name-style="western"><surname>Piontelli</surname><given-names>E</given-names></name><name name-style="western"><surname>Popov</surname><given-names>ES</given-names></name><name name-style="western"><surname>Rodríguez</surname><given-names>A</given-names></name><name name-style="western"><surname>Requejo</surname><given-names>Ó</given-names></name><name name-style="western"><surname>Rodrigues</surname><given-names>ACM</given-names></name><name name-style="western"><surname>Rong</surname><given-names>IH</given-names></name><name name-style="western"><surname>Roux</surname><given-names>J</given-names></name><name name-style="western"><surname>Seifert</surname><given-names>KA</given-names></name><name name-style="western"><surname>Silva</surname><given-names>BDB</given-names></name><name name-style="western"><surname>Sklenář</surname><given-names>F</given-names></name><name name-style="western"><surname>Smith</surname><given-names>JA</given-names></name><name name-style="western"><surname>Sousa</surname><given-names>JO</given-names></name><name name-style="western"><surname>Souza</surname><given-names>HG</given-names></name><name name-style="western"><surname>De Souza</surname><given-names>JT</given-names></name><name name-style="western"><surname>Švec</surname><given-names>K</given-names></name><name name-style="western"><surname>Tanchaud</surname><given-names>P</given-names></name><name name-style="western"><surname>Tanney</surname><given-names>JB</given-names></name><name name-style="western"><surname>Terasawa</surname><given-names>F</given-names></name><name name-style="western"><surname>Thanakitpipattana</surname><given-names>D</given-names></name><name name-style="western"><surname>Torres-Garcia</surname><given-names>D</given-names></name><name name-style="western"><surname>Vaca</surname><given-names>I</given-names></name><name name-style="western"><surname>Vaghefi</surname><given-names>N</given-names></name><name name-style="western"><surname>van Iperen</surname><given-names>AL</given-names></name><name name-style="western"><surname>Vasilenko</surname><given-names>OV</given-names></name><name name-style="western"><surname>Verbeken</surname><given-names>A</given-names></name><name name-style="western"><surname>Yilmaz</surname><given-names>N</given-names></name><name name-style="western"><surname>Zamora</surname><given-names>JC</given-names></name><name name-style="western"><surname>Zapata</surname><given-names>M</given-names></name><name name-style="western"><surname>Jurjević</surname><given-names>Ž</given-names></name><name name-style="western"><surname>Groenewald</surname><given-names>JZ</given-names></name></person-group> (<year>2019</year>) <article-title>Fungal Planet description sheets: 951–1041.</article-title><source>Persoonia</source><volume>43</volume>(<issue>1</issue>): <fpage>223</fpage>–<lpage>425</lpage>. <ext-link xlink:href="10.3767/persoonia.2019.43.06" ext-link-type="doi" xlink:type="simple">https://doi.org/10.3767/persoonia.2019.43.06</ext-link></mixed-citation></ref><ref id="B35"><mixed-citation xmlns:xlink="http://www.w3.org/1999/xlink" xlink:type="simple"><person-group><name name-style="western"><surname>Salas-Lizana</surname><given-names>R</given-names></name><name name-style="western"><surname>Villegas</surname><given-names>Ríos M</given-names></name><name name-style="western"><surname>Alvarez-Manjarrez</surname><given-names>J</given-names></name><name name-style="western"><surname>Pérez-Pazos</surname><given-names>E</given-names></name><name name-style="western"><surname>Farid</surname><given-names>A</given-names></name><name name-style="western"><surname>Franck</surname><given-names>A</given-names></name><name name-style="western"><surname>Smith</surname><given-names>ME</given-names></name><name name-style="western"><surname>Garibay-Orijel</surname><given-names>R</given-names></name></person-group> (<year>2023</year>) Neotropical <italic><tp:taxon-name><tp:taxon-name-part taxon-name-part-type="genus">Clavulina</tp:taxon-name-part></tp:taxon-name></italic>: Two new species from Mexico and a re-evaluation of <italic><tp:taxon-name><tp:taxon-name-part taxon-name-part-type="genus">Clavulina</tp:taxon-name-part><tp:taxon-name-part taxon-name-part-type="species">floridana</tp:taxon-name-part></tp:taxon-name></italic>. Mycologia 115(1): 135–152. <ext-link xlink:href="10.1080/00275514.2022.2148191" ext-link-type="doi" xlink:type="simple">https://doi.org/10.1080/00275514.2022.2148191</ext-link></mixed-citation></ref><ref id="B8"><mixed-citation xmlns:xlink="http://www.w3.org/1999/xlink" xlink:type="simple"><person-group><name name-style="western"><surname>de Meiras-Ottoni</surname><given-names>A</given-names></name><name name-style="western"><surname>Gibertoni</surname><given-names>TB</given-names></name></person-group> (<year>2023</year>) <article-title>Clavarioid fungi from Brazil: Novelties in <italic><tp:taxon-name><tp:taxon-name-part taxon-name-part-type="genus">Clavulina</tp:taxon-name-part></tp:taxon-name></italic> (<tp:taxon-name><tp:taxon-name-part taxon-name-part-type="order">Cantharellales</tp:taxon-name-part></tp:taxon-name>).</article-title><source>Mycological Progress</source><volume>22</volume>(<issue>4</issue>): <fpage>25</fpage>. <ext-link xlink:href="10.1007/s11557-023-01873-w" ext-link-type="doi" xlink:type="simple">https://doi.org/10.1007/s11557-023-01873-w</ext-link></mixed-citation></ref></ref-list></tp:taxon-treatment>
