# Supplementary material for: ﻿Three new species of the genus Clavulina (Hydnaceae, Cantharellales) from North China based on morphological and phylogenetic analysis
Source: MycoKeys. 2024 Aug 22;108:75–94. doi: 10.3897/mycokeys.108.124004 (PMC11362664; doi:10.3897/mycokeys.108.124004)
Supplement: XML Treatment for Clavulina pallida [file mycokeys.108.124004-treatment3.xml]

<!DOCTYPE tp:taxon-treatment
  PUBLIC "-//TaxonX//DTD Taxonomic Treatment Publishing DTD v0 20100105//EN" "tax-treatment-NSO.dtd">
<tp:taxon-treatment xmlns:tp="http://www.plazi.org/taxpub"><tp:treatment-meta><kwd-group><label>Taxon classification</label><kwd>
                <named-content content-type="kingdom">Fungi</named-content>
              </kwd><kwd>
                <named-content content-type="order">Cantharellales</named-content>
              </kwd><kwd>
                <named-content content-type="family">Hydnaceae</named-content>
              </kwd></kwd-group><mixed-citation publication-type="journal"><person-group><name><surname>Gao</surname><given-names>Yue</given-names></name><name><surname>Tong</surname><given-names>Xin</given-names></name><name><surname>Zhou</surname><given-names>Hao</given-names></name><name><surname>Wang</surname><given-names>Hai-Qi</given-names></name><name><surname>Li</surname><given-names>Cheng</given-names></name><name><surname>Hou</surname><given-names>Cheng-Lin</given-names></name></person-group><article-title>﻿Three new species of the genus <italic><tp:taxon-name><tp:taxon-name-part taxon-name-part-type="genus" reg="Clavulina">Clavulina</tp:taxon-name-part></tp:taxon-name></italic> (<tp:taxon-name><tp:taxon-name-part taxon-name-part-type="family">Hydnaceae</tp:taxon-name-part></tp:taxon-name>, <tp:taxon-name><tp:taxon-name-part taxon-name-part-type="order">Cantharellales</tp:taxon-name-part></tp:taxon-name>) from North China based on morphological and phylogenetic analysis</article-title><source>MycoKeys</source><day>22</day><month>08</month><year>2024</year><volume>108</volume><fpage>75</fpage><lpage>94</lpage><pub-id pub-id-type="doi">10.3897/mycokeys.108.124004</pub-id></mixed-citation></tp:treatment-meta><tp:nomenclature><label>﻿</label><tp:taxon-name>
              <object-id xmlns:xlink="http://www.w3.org/1999/xlink" content-type="arpha" xlink:type="simple">89CBC465-3184-512C-A16B-7EBCA2F462B8</object-id>
              <tp:taxon-name-part taxon-name-part-type="genus" reg="Clavulina">Clavulina</tp:taxon-name-part>
              <tp:taxon-name-part taxon-name-part-type="species" reg="pallida">pallida</tp:taxon-name-part>
              <object-id xmlns:xlink="http://www.w3.org/1999/xlink" content-type="mycobank" xlink:type="simple">MycoBank No: 853052</object-id>
            </tp:taxon-name><tp:taxon-authority>Yue Gao, Hao Zhou, &amp; C.L. Hou</tp:taxon-authority><tp:taxon-status xmlns:xlink="http://www.w3.org/1999/xlink" xlink:type="simple">sp. nov.</tp:taxon-status><xref ref-type="fig" rid="F2">Figs 2F–I</xref><xref ref-type="fig" rid="F3">, 3E–G</xref><xref ref-type="fig" rid="F6">, 6</xref></tp:nomenclature><tp:treatment-sec sec-type="diagnosis" id="SECID0EAOBK"><title>Diagnosis.</title><p><italic><tp:taxon-name><tp:taxon-name-part taxon-name-part-type="genus" reg="Clavulina">Clavulina</tp:taxon-name-part><tp:taxon-name-part taxon-name-part-type="species" reg="pallida">pallida</tp:taxon-name-part></tp:taxon-name></italic> differs from known <italic><tp:taxon-name><tp:taxon-name-part taxon-name-part-type="genus" reg="Clavulina">Clavulina</tp:taxon-name-part></tp:taxon-name></italic> species in its white to pale cream white basidiomata, with somewhat orange tips, basidiospores 7.0–9.7 × 6.4–8.6 μm, basidia 34.2–48.5 × 4.8–6.3 μm, postpartal septa present, and clamp connections present.</p><fig id="F6" position="float" orientation="portrait"><object-id xmlns:xlink="http://www.w3.org/1999/xlink" content-type="doi" xlink:type="simple">10.3897/mycokeys.108.124004.figure6</object-id><object-id xmlns:xlink="http://www.w3.org/1999/xlink" content-type="arpha" xlink:type="simple">7557D09F-8CD4-5F41-8171-5B79893F6114</object-id><label>Figure 6.</label><caption><p>Microscopic characteristics of <italic><tp:taxon-name><tp:taxon-name-part taxon-name-part-type="genus" reg="Clavulina">Clavulina</tp:taxon-name-part><tp:taxon-name-part taxon-name-part-type="species" reg="pallida">pallida</tp:taxon-name-part></tp:taxon-name></italic><bold>A</bold> basidiospores <bold>B</bold> basidia <bold>C</bold> tramal hyphae. Scale bars: 10 µm.</p></caption><graphic xmlns:xlink="http://www.w3.org/1999/xlink" xlink:href="mycokeys-108-075-g006.jpg" position="float" orientation="portrait" xlink:type="simple" id="oo_1118937.jpg"><uri content-type="original_file" xlink:type="simple">https://binary.pensoft.net/fig/1118937</uri></graphic></fig></tp:treatment-sec><tp:treatment-sec sec-type="etymology" id="SECID0EWPBK"><title>Etymology.</title><p>The epithet “<tp:taxon-name><tp:taxon-name-part taxon-name-part-type="genus" reg="Clavulina"/><tp:taxon-name-part taxon-name-part-type="species" reg="pallida">pallida</tp:taxon-name-part></tp:taxon-name>” refers to the basidiomata being pale white.</p></tp:treatment-sec><tp:treatment-sec sec-type="material" id="SECID0EFQBK"><title>Type.</title><p>China • Beijing, Miyun District, Heilongtan; <named-content xmlns:xlink="http://www.w3.org/1999/xlink" content-type="dwc:verbatimCoordinates" xlink:type="simple"><named-content content-type="geo-json" specific-use="{&#34;type&#34;:&#34;Point&#34;,&#34;coordinates&#34;:[116.772222,40.591667]}" id="NCID0EOQBK" xlink:type="simple">40°35'30"N, 116°46'20"E</named-content></named-content>, alt. 397 m; 27 Aug. 2021; C.L. Hou, G.Q. Cheng, R.T. Zhang (<named-content xmlns:xlink="http://www.w3.org/1999/xlink" content-type="dwc:institutional_code" xlink:title="Herbarium of the College of Life Science, Capital Normal University" xlink:href="http://grbio.org/institution/capital-normal-university" xlink:type="simple">BJTC</named-content> C669); GenBank nrITS: <ext-link xmlns:xlink="http://www.w3.org/1999/xlink" xlink:href="PP835329" ext-link-type="gen" xlink:type="simple">PP835329</ext-link>, nrLSU: <ext-link xmlns:xlink="http://www.w3.org/1999/xlink" xlink:href="PP835342" ext-link-type="gen" xlink:type="simple">PP835342</ext-link>, <italic>rpb2</italic>: <ext-link xmlns:xlink="http://www.w3.org/1999/xlink" xlink:href="PP889515" ext-link-type="gen" xlink:type="simple">PP889515</ext-link>.</p></tp:treatment-sec><tp:treatment-sec sec-type="description" id="SECID0EIRBK"><title>Description.</title><p>Basidiomata coralloid, solitary or scattered; individual basidiomata 17–38 mm tall, 1.8–10 mm wide across branches, simple or sparsely branched one to two times, monopodial or irregularly dichotomous toward branch apices and monopodial or dichotomous at the base, branches subterete or subclavate to fattened and somewhat flattened with age, smooth or rough, branch tips are rounded when young, gradually become pointed with age; white (#ffffff) to pale cream white (#fffaef) when fresh and tips somewhat orange (#ff9000), brownish orange (#cd8400) when dry. Stipes generally distinct, 7–14 mm long, 1.5–4 mm wide, subcylindrical or flattened, white (#ffffff) to pale cream white (#fffaef). Hymenium amphigenous, somewhat wrinkled.</p><p>Basidiospores [131/10/6] (6.6−) 7.0–9.7 (−10.1) × (6.0−) 6.4–8.6 (−10.1) μm, <italic>Q</italic> = 1.00–1.24 (−1.29), <italic>Q<sub>m</sub></italic> = 1.10 ± 0.06, globose to subglobose, smooth, hyaline in H<sub>2</sub>O and <abbrev xmlns:xlink="http://www.w3.org/1999/xlink" xlink:title="3% potassium hydroxide" id="ABBRID0EXRBK" xlink:type="simple">KOH</abbrev>, thin-walled, inamyloid, with a 0.6–1.1 μm irregular hilar appendix, and one large oleiferous guttule. Basidia (31.8–) 34.2–48.5 (−55.3) × 4.8–6.3 (−7.6) μm, clavate to subcylindrical, tapering from apex to base; postpartal septa present in most basidia, which occurred 10–22 μm below basidia tips; two sterigmata occur per basidium, 3.7–6.2 μm long, and cornute. Basidioles abundant, subclavate to subcylindrical. Tramal hyphae in stipe smooth, thin walled, hyaline in <abbrev xmlns:xlink="http://www.w3.org/1999/xlink" xlink:title="3% potassium hydroxide" id="ABBRID0E2RBK" xlink:type="simple">KOH</abbrev>, 3.3–6.2 μm wide, not inflated; tramal hyphae in branch hyaline and thin-walled, 2.8–6.7 (−9.0) μm wide; clamp connections abundant. Hyphal system monomitic. Cystidia absent.</p></tp:treatment-sec><tp:treatment-sec sec-type="distribution" id="SECID0E6RBK"><title>Habit, habitat, and distribution.</title><p>Solitary or scattered in humus layers on soils in broad-leaved deciduous forests associated with <italic><tp:taxon-name><tp:taxon-name-part taxon-name-part-type="genus" reg="Carpinus">Carpinus</tp:taxon-name-part></tp:taxon-name></italic> L. and <italic><tp:taxon-name><tp:taxon-name-part taxon-name-part-type="genus" reg="Castanea">Castanea</tp:taxon-name-part></tp:taxon-name></italic> Mill. Basidiomata generally occur from July to August and are currently known from Beijing and Hebei Province, China.</p></tp:treatment-sec><tp:treatment-sec sec-type="material" id="SECID0ETSBK"><title>Additional specimens examined.</title><p>China • Beijing, Pinggu District, Zhenluo Mountain Villa; <named-content xmlns:xlink="http://www.w3.org/1999/xlink" content-type="dwc:verbatimCoordinates" xlink:type="simple"><named-content content-type="geo-json" specific-use="{&#34;type&#34;:&#34;Point&#34;,&#34;coordinates&#34;:[117.149167,40.340000]}" id="NCID0E3SBK" xlink:type="simple">40°20'24"N, 117°8'57"E</named-content></named-content>, alt. 294 m; 20 Aug. 2021; C.L. Hou, G.Q. Cheng, R.T. Zhang (<named-content xmlns:xlink="http://www.w3.org/1999/xlink" content-type="dwc:institutional_code" xlink:title="Herbarium of the College of Life Science, Capital Normal University" xlink:href="http://grbio.org/institution/capital-normal-university" xlink:type="simple">BJTC</named-content> C229); China • Beijing, Yanqing District, Heibei village; <named-content xmlns:xlink="http://www.w3.org/1999/xlink" content-type="dwc:verbatimCoordinates" xlink:type="simple"><named-content content-type="geo-json" specific-use="{&#34;type&#34;:&#34;Point&#34;,&#34;coordinates&#34;:[116.245556,40.430000]}" id="NCID0EITBK" xlink:type="simple">40°25'48"N, 116°14'44"E</named-content></named-content>, alt. 456 m; 11 Aug. 2018; X.Y. Shen, B.D. He, K.B. Huang (<named-content xmlns:xlink="http://www.w3.org/1999/xlink" content-type="dwc:institutional_code" xlink:title="Herbarium of the College of Life Science, Capital Normal University" xlink:href="http://grbio.org/institution/capital-normal-university" xlink:type="simple">BJTC</named-content> S062); China • Beijing, Changping District, Yanshou Tem­ple; <named-content xmlns:xlink="http://www.w3.org/1999/xlink" content-type="dwc:verbatimCoordinates" xlink:type="simple"><named-content content-type="geo-json" specific-use="{&#34;type&#34;:&#34;Point&#34;,&#34;coordinates&#34;:[116.322778,40.373333]}" id="NCID0EUTBK" xlink:type="simple">40°22'24"N, 116°19'22"E</named-content></named-content>, alt. 276 m; 14 Aug. 2019; C.L. Hou, H. Zhou, G.Q. Cheng (<named-content xmlns:xlink="http://www.w3.org/1999/xlink" content-type="dwc:institutional_code" xlink:title="Herbarium of the College of Life Science, Capital Normal University" xlink:href="http://grbio.org/institution/capital-normal-university" xlink:type="simple">BJTC</named-content> ZH0056); same location • <named-content xmlns:xlink="http://www.w3.org/1999/xlink" content-type="dwc:verbatimCoordinates" xlink:type="simple"><named-content content-type="geo-json" specific-use="{&#34;type&#34;:&#34;Point&#34;,&#34;coordinates&#34;:[116.321944,40.368333]}" id="NCID0EAUBK" xlink:type="simple">40°22'6"N, 116°19'19"E</named-content></named-content>, alt. 215 m; 17 Aug. 2021; H. Zhou, X.Y. Shen, X.B. Huang (<named-content xmlns:xlink="http://www.w3.org/1999/xlink" content-type="dwc:institutional_code" xlink:title="Herbarium of the College of Life Science, Capital Normal University" xlink:href="http://grbio.org/institution/capital-normal-university" xlink:type="simple">BJTC</named-content> ZH0810); China • Hebei Prov­ince, Zunhua City, Wanfo Garden; <named-content xmlns:xlink="http://www.w3.org/1999/xlink" content-type="dwc:verbatimCoordinates" xlink:type="simple"><named-content content-type="geo-json" specific-use="{&#34;type&#34;:&#34;Point&#34;,&#34;coordinates&#34;:[116.616944,40.192778]}" id="NCID0EMUBK" xlink:type="simple">40°11'34"N, 116°37'1"E</named-content></named-content>, alt. 144 m; 22 Aug. 2021; H. Zhou, X.Y. Shen, X.B. Huang (<named-content xmlns:xlink="http://www.w3.org/1999/xlink" content-type="dwc:institutional_code" xlink:title="Herbarium of the College of Life Science, Capital Normal University" xlink:href="http://grbio.org/institution/capital-normal-university" xlink:type="simple">BJTC</named-content> ZH1055).</p></tp:treatment-sec><tp:treatment-sec sec-type="notes" id="SECID0EVUBK"><title>Notes.</title><p>In the phylogenetic analyses (Fig. <xref ref-type="fig" rid="F1">1</xref>.), <italic><tp:taxon-name><tp:taxon-name-part taxon-name-part-type="genus" reg="Clavulina">C.</tp:taxon-name-part><tp:taxon-name-part taxon-name-part-type="species" reg="pallida">pallida</tp:taxon-name-part></tp:taxon-name></italic> is phylogenetically close to <italic><tp:taxon-name><tp:taxon-name-part taxon-name-part-type="genus" reg="Clavulina">Clavulina</tp:taxon-name-part><tp:taxon-name-part taxon-name-part-type="species" reg="mahiscolorata">mahiscolorata</tp:taxon-name-part></tp:taxon-name></italic>. <italic><tp:taxon-name><tp:taxon-name-part taxon-name-part-type="genus" reg="Clavulina">C.</tp:taxon-name-part><tp:taxon-name-part taxon-name-part-type="species" reg="mahiscolorata">mahiscolorata</tp:taxon-name-part></tp:taxon-name></italic> also has white basidiomata, but turns orange when dried, larger basidia (56–74 × 6–8 µm) are present (<xref ref-type="bibr" rid="B28">Pérez-Pazos et al. 2019</xref>). As described in the current record of the genus <italic><tp:taxon-name><tp:taxon-name-part taxon-name-part-type="genus" reg="Clavulina">Clavulina</tp:taxon-name-part></tp:taxon-name></italic>, in terms of macroscopic features, <italic><tp:taxon-name><tp:taxon-name-part taxon-name-part-type="genus" reg="Clavulina">Clavulina</tp:taxon-name-part><tp:taxon-name-part taxon-name-part-type="species" reg="rugosa">rugosa</tp:taxon-name-part></tp:taxon-name></italic> is closely related to <italic><tp:taxon-name><tp:taxon-name-part taxon-name-part-type="genus" reg="Clavulina">C.</tp:taxon-name-part><tp:taxon-name-part taxon-name-part-type="species" reg="pallida">pallida</tp:taxon-name-part></tp:taxon-name></italic>, with simple or sparsely branched basidiomata. However, <italic><tp:taxon-name><tp:taxon-name-part taxon-name-part-type="genus" reg="Clavulina">C.</tp:taxon-name-part><tp:taxon-name-part taxon-name-part-type="species" reg="rugosa">rugosa</tp:taxon-name-part></tp:taxon-name></italic> differs from <italic><tp:taxon-name><tp:taxon-name-part taxon-name-part-type="genus" reg="Clavulina">C.</tp:taxon-name-part><tp:taxon-name-part taxon-name-part-type="species" reg="pallida">pallida</tp:taxon-name-part></tp:taxon-name></italic> in that it has longitudinally wrinkled surfaces of basidiomata and relatively large basidiospores (9–14 × 8–12 µm) (<xref ref-type="bibr" rid="B3">Corner 1950</xref>; <xref ref-type="bibr" rid="B27">Olariaga et al. 2009</xref>). <italic><tp:taxon-name><tp:taxon-name-part taxon-name-part-type="genus" reg="Clavulina">Clavulina</tp:taxon-name-part><tp:taxon-name-part taxon-name-part-type="species" reg="livida">livida</tp:taxon-name-part></tp:taxon-name></italic> generally shares similar simple basidiomata with <italic><tp:taxon-name><tp:taxon-name-part taxon-name-part-type="genus" reg="Clavulina">C.</tp:taxon-name-part><tp:taxon-name-part taxon-name-part-type="species" reg="pallida">pallida</tp:taxon-name-part></tp:taxon-name></italic>, but the former has grayish olive to dark grayish olive basidiomata, branch tips becoming pale pinkish cinnamon to chestnut with age, larger basidiospores (11.6–12.9 × 10.7–12.5 µm) and basidia (51.5–76.7 × 7.0–12.3 µm) (<xref ref-type="bibr" rid="B12">He et al. 2016</xref>). <italic><tp:taxon-name><tp:taxon-name-part taxon-name-part-type="genus" reg="Clavulina">Clavulina</tp:taxon-name-part><tp:taxon-name-part taxon-name-part-type="species" reg="caespitosa">caespitosa</tp:taxon-name-part></tp:taxon-name></italic> T.W. Henkel, Meszaros &amp; Aime differs from <italic><tp:taxon-name><tp:taxon-name-part taxon-name-part-type="genus" reg="Clavulina">C.</tp:taxon-name-part><tp:taxon-name-part taxon-name-part-type="species" reg="pallida">pallida</tp:taxon-name-part></tp:taxon-name></italic> in its simple basidomata in cespitose clusters, free or slightly fused basally, apex sharply acuminate, larger basidiospores (8.5–10.5 × 7–9.5 µm) and basidia (81–98 µm long, apex 6.3–7.5 µm, at base 3.5–5 µm), and postpartal septa not observed (Henkel 2005).</p></tp:treatment-sec><tp:treatment-sec><!--Section generated to contain objects referenced in tp:taxon-treatment.--><fig id="F2" position="float" orientation="portrait"><object-id xmlns:xlink="http://www.w3.org/1999/xlink" content-type="doi" xlink:type="simple">10.3897/mycokeys.108.124004.figure2</object-id><object-id xmlns:xlink="http://www.w3.org/1999/xlink" content-type="arpha" xlink:type="simple">C8604456-3A0A-5499-945F-8DACCA495968</object-id><label>Figure 2.</label><caption><p>Morphology of Basidiomata <bold>A–C</bold><italic><tp:taxon-name><tp:taxon-name-part taxon-name-part-type="genus" reg="Clavulina">Clavulina</tp:taxon-name-part><tp:taxon-name-part taxon-name-part-type="species" reg="chengdeensis">chengdeensis</tp:taxon-name-part></tp:taxon-name></italic> (<bold>A</bold><named-content xmlns:xlink="http://www.w3.org/1999/xlink" content-type="dwc:institutional_code" xlink:title="Herbarium of the College of Life Science, Capital Normal University" xlink:href="http://grbio.org/institution/capital-normal-university" xlink:type="simple">BJTC</named-content> TX646 holotype <bold>B</bold><named-content xmlns:xlink="http://www.w3.org/1999/xlink" content-type="dwc:institutional_code" xlink:title="Herbarium of the College of Life Science, Capital Normal University" xlink:href="http://grbio.org/institution/capital-normal-university" xlink:type="simple">BJTC</named-content> ZH1205 <bold>C</bold><named-content xmlns:xlink="http://www.w3.org/1999/xlink" content-type="dwc:institutional_code" xlink:title="Herbarium of the College of Life Science, Capital Normal University" xlink:href="http://grbio.org/institution/capital-normal-university" xlink:type="simple">BJTC</named-content> ZH1225) <bold>D–E</bold><italic><tp:taxon-name><tp:taxon-name-part taxon-name-part-type="genus" reg="Clavulina">Clavulina</tp:taxon-name-part><tp:taxon-name-part taxon-name-part-type="species" reg="griseoviolacea">griseoviolacea</tp:taxon-name-part></tp:taxon-name></italic> (<bold>D</bold><named-content xmlns:xlink="http://www.w3.org/1999/xlink" content-type="dwc:institutional_code" xlink:title="Herbarium of the College of Life Science, Capital Normal University" xlink:href="http://grbio.org/institution/capital-normal-university" xlink:type="simple">BJTC</named-content> ZH0998 holotype <bold>E</bold><named-content xmlns:xlink="http://www.w3.org/1999/xlink" content-type="dwc:institutional_code" xlink:title="Herbarium of the College of Life Science, Capital Normal University" xlink:href="http://grbio.org/institution/capital-normal-university" xlink:type="simple">BJTC</named-content> ZH1653) <bold>F–I</bold><italic><tp:taxon-name><tp:taxon-name-part taxon-name-part-type="genus" reg="Clavulina">Clavulina</tp:taxon-name-part><tp:taxon-name-part taxon-name-part-type="species" reg="pallida">pallida</tp:taxon-name-part></tp:taxon-name></italic> (<bold>F</bold><named-content xmlns:xlink="http://www.w3.org/1999/xlink" content-type="dwc:institutional_code" xlink:title="Herbarium of the College of Life Science, Capital Normal University" xlink:href="http://grbio.org/institution/capital-normal-university" xlink:type="simple">BJTC</named-content> C669 holotype <bold>G</bold><named-content xmlns:xlink="http://www.w3.org/1999/xlink" content-type="dwc:institutional_code" xlink:title="Herbarium of the College of Life Science, Capital Normal University" xlink:href="http://grbio.org/institution/capital-normal-university" xlink:type="simple">BJTC</named-content> S062 <bold>H</bold><named-content xmlns:xlink="http://www.w3.org/1999/xlink" content-type="dwc:institutional_code" xlink:title="Herbarium of the College of Life Science, Capital Normal University" xlink:href="http://grbio.org/institution/capital-normal-university" xlink:type="simple">BJTC</named-content> ZH1055 <bold>I</bold><named-content xmlns:xlink="http://www.w3.org/1999/xlink" content-type="dwc:institutional_code" xlink:title="Herbarium of the College of Life Science, Capital Normal University" xlink:href="http://grbio.org/institution/capital-normal-university" xlink:type="simple">BJTC</named-content> C229). Scale bars: 1 cm.</p></caption><graphic xmlns:xlink="http://www.w3.org/1999/xlink" xlink:href="mycokeys-108-075-g002.jpg" position="float" orientation="portrait" xlink:type="simple" id="oo_1118933.jpg"><uri content-type="original_file" xlink:type="simple">https://binary.pensoft.net/fig/1118933</uri></graphic></fig><fig id="F3" position="float" orientation="portrait"><object-id xmlns:xlink="http://www.w3.org/1999/xlink" content-type="doi" xlink:type="simple">10.3897/mycokeys.108.124004.figure3</object-id><object-id xmlns:xlink="http://www.w3.org/1999/xlink" content-type="arpha" xlink:type="simple">8755C21C-9F8D-533E-A05F-F06F70CD6170</object-id><label>Figure 3.</label><caption><p>Morphology of Basidiomata <bold>A–C</bold><italic><tp:taxon-name><tp:taxon-name-part taxon-name-part-type="genus" reg="Clavulina">Clavulina</tp:taxon-name-part><tp:taxon-name-part taxon-name-part-type="species" reg="chengdeensis">chengdeensis</tp:taxon-name-part></tp:taxon-name></italic> (<bold>A</bold><named-content xmlns:xlink="http://www.w3.org/1999/xlink" content-type="dwc:institutional_code" xlink:title="Herbarium of the College of Life Science, Capital Normal University" xlink:href="http://grbio.org/institution/capital-normal-university" xlink:type="simple">BJTC</named-content> TX646 holotype <bold>B</bold><named-content xmlns:xlink="http://www.w3.org/1999/xlink" content-type="dwc:institutional_code" xlink:title="Herbarium of the College of Life Science, Capital Normal University" xlink:href="http://grbio.org/institution/capital-normal-university" xlink:type="simple">BJTC</named-content> ZH1205 <bold>C</bold><named-content xmlns:xlink="http://www.w3.org/1999/xlink" content-type="dwc:institutional_code" xlink:title="Herbarium of the College of Life Science, Capital Normal University" xlink:href="http://grbio.org/institution/capital-normal-university" xlink:type="simple">BJTC</named-content> 0249) <bold>D</bold><italic><tp:taxon-name><tp:taxon-name-part taxon-name-part-type="genus" reg="Clavulina">Clavulina</tp:taxon-name-part><tp:taxon-name-part taxon-name-part-type="species" reg="griseoviolacea">griseoviolacea</tp:taxon-name-part></tp:taxon-name></italic> (<bold>D</bold><named-content xmlns:xlink="http://www.w3.org/1999/xlink" content-type="dwc:institutional_code" xlink:title="Herbarium of the College of Life Science, Capital Normal University" xlink:href="http://grbio.org/institution/capital-normal-university" xlink:type="simple">BJTC</named-content> ZH0998 holotype) <bold>E–G</bold><italic><tp:taxon-name><tp:taxon-name-part taxon-name-part-type="genus" reg="Clavulina">Clavulina</tp:taxon-name-part><tp:taxon-name-part taxon-name-part-type="species" reg="pallida">pallida</tp:taxon-name-part></tp:taxon-name></italic> (<bold>E</bold><named-content xmlns:xlink="http://www.w3.org/1999/xlink" content-type="dwc:institutional_code" xlink:title="Herbarium of the College of Life Science, Capital Normal University" xlink:href="http://grbio.org/institution/capital-normal-university" xlink:type="simple">BJTC</named-content> C669 holotype <bold>F</bold><named-content xmlns:xlink="http://www.w3.org/1999/xlink" content-type="dwc:institutional_code" xlink:title="Herbarium of the College of Life Science, Capital Normal University" xlink:href="http://grbio.org/institution/capital-normal-university" xlink:type="simple">BJTC</named-content> S062 <bold>G</bold><named-content xmlns:xlink="http://www.w3.org/1999/xlink" content-type="dwc:institutional_code" xlink:title="Herbarium of the College of Life Science, Capital Normal University" xlink:href="http://grbio.org/institution/capital-normal-university" xlink:type="simple">BJTC</named-content> ZH0056). Scale bars: 1 cm.</p></caption><graphic xmlns:xlink="http://www.w3.org/1999/xlink" xlink:href="mycokeys-108-075-g003.jpg" position="float" orientation="portrait" xlink:type="simple" id="oo_1118934.jpg"><uri content-type="original_file" xlink:type="simple">https://binary.pensoft.net/fig/1118934</uri></graphic></fig><fig id="F1" position="float" orientation="portrait"><object-id xmlns:xlink="http://www.w3.org/1999/xlink" content-type="doi" xlink:type="simple">10.3897/mycokeys.108.124004.figure1</object-id><object-id xmlns:xlink="http://www.w3.org/1999/xlink" content-type="arpha" xlink:type="simple">9FD0DCBF-0649-5315-AC46-72C59112AC32</object-id><label>Figure 1.</label><caption><p>Phylogenetic tree generated from a <abbrev xmlns:xlink="http://www.w3.org/1999/xlink" xlink:title="Maximum Likelihood" id="ABBRID0EKIAK" xlink:type="simple">ML</abbrev> analysis based on combined nrITS-nrLSU-<italic>rpb2</italic> sequences. Numbers representing Maximum Likelihood bootstrap support (MLBS ≥ 75%, right) and significant Bayesian posterior probability (BPP ≥ 0.95, left) are indicated above the nodes. Novel sequences are printed in bold. Voucher specimens and localities where the specimens were collected are provided behind the species names.</p></caption><graphic xmlns:xlink="http://www.w3.org/1999/xlink" xlink:href="mycokeys-108-075-g001.jpg" position="float" orientation="portrait" xlink:type="simple" id="oo_1118932.jpg"><uri content-type="original_file" xlink:type="simple">https://binary.pensoft.net/fig/1118932</uri></graphic></fig></tp:treatment-sec><ref-list><ref id="B28"><mixed-citation xmlns:xlink="http://www.w3.org/1999/xlink" xlink:type="simple"><person-group><name name-style="western"><surname>Pérez-Pazos</surname><given-names>E</given-names></name><name name-style="western"><surname>Villegas-Ríos</surname><given-names>M</given-names></name><name name-style="western"><surname>Garibay-Orijel</surname><given-names>R</given-names></name><name name-style="western"><surname>Salas-Lizana</surname><given-names>R</given-names></name></person-group> (<year>2019</year>) <article-title>Two new species of <italic><tp:taxon-name><tp:taxon-name-part taxon-name-part-type="genus">Clavulina</tp:taxon-name-part></tp:taxon-name></italic> and the first record of <italic><tp:taxon-name><tp:taxon-name-part taxon-name-part-type="genus">Clavulina</tp:taxon-name-part><tp:taxon-name-part taxon-name-part-type="species">reae</tp:taxon-name-part></tp:taxon-name></italic> from temperate <italic><tp:taxon-name><tp:taxon-name-part taxon-name-part-type="genus">Abies</tp:taxon-name-part><tp:taxon-name-part taxon-name-part-type="species">religiosa</tp:taxon-name-part></tp:taxon-name></italic> forests in central Mexico.</article-title><source>Mycological Progress</source><volume>18</volume>(<issue>9</issue>): <fpage>1187</fpage>–<lpage>1200</lpage>. <ext-link xlink:href="10.1007/s11557-019-01516-z" ext-link-type="doi" xlink:type="simple">https://doi.org/10.1007/s11557-019-01516-z</ext-link></mixed-citation></ref><ref id="B3"><mixed-citation xmlns:xlink="http://www.w3.org/1999/xlink" xlink:type="simple"><person-group><name name-style="western"><surname>Corner</surname><given-names>EJH</given-names></name></person-group> (<year>1950</year>) <source>A monograph of <italic><tp:taxon-name><tp:taxon-name-part taxon-name-part-type="genus">Clavaria</tp:taxon-name-part></tp:taxon-name></italic> and allied genera.</source><publisher-name>Oxford University press</publisher-name>, <publisher-loc>London</publisher-loc>, <size units="page">740 pp</size>.</mixed-citation></ref><ref id="B27"><mixed-citation xmlns:xlink="http://www.w3.org/1999/xlink" xlink:type="simple"><person-group><name name-style="western"><surname>Olariaga</surname><given-names>I</given-names></name><name name-style="western"><surname>Jugo</surname><given-names>BM</given-names></name><name name-style="western"><surname>Garcia-Etxebarria</surname><given-names>K</given-names></name><name name-style="western"><surname>Salcedo</surname><given-names>I</given-names></name></person-group> (<year>2009</year>) <article-title>Species delimitation in the European species of <italic><tp:taxon-name><tp:taxon-name-part taxon-name-part-type="genus">Clavulina</tp:taxon-name-part></tp:taxon-name></italic> (<tp:taxon-name><tp:taxon-name-part taxon-name-part-type="order">Cantharellales</tp:taxon-name-part></tp:taxon-name>, <tp:taxon-name><tp:taxon-name-part taxon-name-part-type="phylum">Basidiomycota</tp:taxon-name-part></tp:taxon-name>) inferred from phylogenetic analyses of ITS region and morphological data.</article-title><source>Mycological Research</source><volume>113</volume>(<issue>11</issue>): <fpage>1261</fpage>–<lpage>1270</lpage>. <ext-link xlink:href="10.1016/j.mycres.2009.08.008" ext-link-type="doi" xlink:type="simple">https://doi.org/10.1016/j.mycres.2009.08.008</ext-link></mixed-citation></ref><ref id="B12"><mixed-citation xmlns:xlink="http://www.w3.org/1999/xlink" xlink:type="simple"><person-group><name name-style="western"><surname>He</surname><given-names>G</given-names></name><name name-style="western"><surname>Chen</surname><given-names>SL</given-names></name><name name-style="western"><surname>Yan</surname><given-names>SZ</given-names></name></person-group> (<year>2016</year>) <article-title>Morphological and molecular evidence for a new species in <italic><tp:taxon-name><tp:taxon-name-part taxon-name-part-type="genus">Clavulina</tp:taxon-name-part></tp:taxon-name></italic> from southwestern China.</article-title><source>Mycoscience</source><volume>57</volume>(<issue>4</issue>): <fpage>255</fpage>–<lpage>263</lpage>. <ext-link xlink:href="10.1016/j.myc.2016.03.002" ext-link-type="doi" xlink:type="simple">https://doi.org/10.1016/j.myc.2016.03.002</ext-link></mixed-citation></ref></ref-list></tp:taxon-treatment>
